# Supplementary material for: Chloroplast genomes of four Carex species: Long repetitive sequences trigger dramatic changes in chloroplast genome structure
Source: Front Plant Sci. 2023 Jan 26;14:1100876. doi: 10.3389/fpls.2023.1100876 (PMC9911286; doi:10.3389/fpls.2023.1100876)
Supplement: Supplementary Table 1 — Sequence information involved in this study. [file Table_1.xlsx]

## Sheet: Basic Sequence Information
Accession	Name	Family	Subfamily	Sequence	GC content	Speicmen Information
NC_001320	Oryza sativa (Japonica Group)	Poaceae	-	134525	0.39
NC_058998	Bolboschoenus planiculmis	Cyperaceae	-	186539	0.336
NC_051510	Cyperus aromaticus	Cyperaceae	-	187401	0.331
NC_047448	Eleocharis cellulosa	Cyperaceae	-	193234	0.328
NC_061305	Gahnia tristis	Cyperaceae	-	176422	0.35
NC_036036	Hypolytrum nemorum	Cyperaceae	-	180648	0.349
NC_056187	Isolepis setacea	Cyperaceae	-	191506	0.329
NC_061314	Scleria parvula	Cyperaceae	-	167316	0.348
KP751906	Carex siderosticta	Cyperaceae	subg. Siderosticta	195251	0.341
OL674104	Carex alatauensis	Cyperaceae	subg. Euthyceras	196249	0.343
OL674105	Carex capillifolia	Cyperaceae	subg. Euthyceras	192804	0.341
OL674107	Carex microglochin	Cyperaceae	subg. Euthyceras	196866	0.34
MZ962720	Carex myosuroides	Cyperaceae	subg. Euthyceras	185609	0.341
OL674108	Carex sargentiana	Cyperaceae	subg. Euthyceras	181388	0.341
MT795185	Carex agglomerata	Cyperaceae	subg. Carex	184157	0.339
OK539703	Carex gibba	Cyperaceae	subg. Vignea	181332	0.34
MZ846224	Carex laevissima	Cyperaceae	subg. Vignea	188029	0.34
KU238086	Carex neurocarpa	Cyperaceae	subg. Vignea	181397	0.339
ON920465	Carex siderosticta	Cyperaceae	subg. Siderosticta	195262	0.341	S. J. Xu, 220404 (Beijing Academy of Agriculture and Forestry Sciences)
ON920463	Carex littledalei	Cyperaceae	subg. Euthyceras	208517	0.34	Peng Qu, 2018 (Tibet Academy of Agricultural and Animal Sciences)
OP764679	Carex breviculmis	Cyperaceae	subg. Carex	213818	0.334	S. J. Xu, 220401 (Beijing Academy of Agriculture and Forestry Sciences)
ON920464	Carex lithophila	Cyperaceae	subg. Vignea	181681	0.341	S. J. Xu, 220403 (Beijing Academy of Agriculture and Forestry Sciences)
