# Supplementary material for: Chloroplast genomes of four Carex species: Long repetitive sequences trigger dramatic changes in chloroplast genome structure
Source: Front Plant Sci. 2023 Jan 26;14:1100876. doi: 10.3389/fpls.2023.1100876 (PMC9911286; doi:10.3389/fpls.2023.1100876)
Supplement: Supplementary Table 2 — Codon usage bias by chloroplast gene in four Carex species. [file Table_2.xlsx]

## Sheet: Carex breviculmis
Codon usage bias by chloroplast gene in Carex breviculmis
Arg	AGA	CGU	CGA	AGG	CGG	CGC
	1.97	1.64	1.3	0.5	0.3	0.29
Asn	AAU	AAC
	1.61	0.39
Asp	GAU	GAC
	1.69	0.31
Cys	UGU	UGC
	1.52	0.48
End	UAA	UGA	UAG
	1.59	0.73	0.69
Gln	CAA	CAG
	1.62	0.38
Glu	GAA	GAG
	1.5	0.5
Gly	GGA	GGU	GGG	GGC
	1.65	1.56	0.51	0.28
His	CAU	CAC
	1.6	0.4
Ile	AUU	AUA	AUC
	1.55	0.96	0.49
Leu	UUA	CUU	UUG	CUA	CUC	CUG
	2.34	1.27	1.07	0.71	0.34	0.26
Lys	AAA	AAG
	1.6	0.4
Met	AUG
	1
Phe	UUU	UUC
	1.42	0.58
Pro	CCU	CCA	CCC	CCG
	1.87	1.17	0.6	0.37
Ser	UCU	AGU	UCA	UCC	AGC	UCG
	2	1.29	1.22	0.72	0.39	0.38
Thr	ACU	ACA	ACC	ACG
	1.79	1.34	0.58	0.29
Trp	UGG
	1
Tyr	UAU	UAC
	1.6	0.4
Val	GUU	GUA	GUG	GUC
	1.59	1.54	0.45	0.43

## Sheet: Carex littledalei
Codon usage bias by chloroplast gene in Carex littledalei
Arg	AGA	CGU	CGA	AGG	CGC	CGG
	1.95	1.65	1.32	0.5	0.31	0.27
Asn	AAU	AAC
	1.62	0.38
Asp	GAU	GAC
	1.69	0.31
Cys	UGU	UGC
	1.57	0.43
End	UAA	UGA	UAG
	1.5	0.81	0.69
Gln	CAA	CAG
	1.62	0.38
Glu	GAA	GAG
	1.5	0.5
Gly	GGA	GGU	GGG	GGC
	1.62	1.57	0.53	0.28
His	CAU	CAC
	1.6	0.4
Ile	AUU	AUA	AUC
	1.53	0.96	0.51
Leu	UUA	CUU	UUG	CUA	CUC	CUG
	2.3	1.28	1.09	0.72	0.35	0.27
Lys	AAA	AAG
	1.58	0.42
Met	AUG
	1
Phe	UUU	UUC
	1.4	0.6
Pro	CCU	CCA	CCC	CCG
	1.88	1.17	0.57	0.38
Ser	UCU	AGU	UCA	UCC	AGC	UCG
	2	1.24	1.23	0.73	0.41	0.39
Thr	ACU	ACA	ACC	ACG
	1.82	1.34	0.57	0.26
Trp	UGG
	1
Tyr	UAU	UAC
	1.61	0.39
Val	GUA	GUU	GUG	GUC
	1.57	1.57	0.43	0.43

## Sheet: Carex lithophila
Codon usage bias by chloroplast gene in Carex lithophila
Arg	AGA	CGU	CGA	AGG	CGC	CGG
	1.97	1.67	1.32	0.49	0.29	0.26
Asn	AAU	AAC
	1.64	0.36
Asp	GAU	GAC
	1.68	0.32
Cys	UGU	UGC
	1.55	0.45
End	UAA	UGA	UAG
	1.5	0.81	0.69
Gln	CAA	CAG
	1.65	0.35
Glu	GAA	GAG
	1.52	0.48
Gly	GGA	GGU	GGG	GGC
	1.61	1.6	0.51	0.27
His	CAU	CAC
	1.6	0.4
Ile	AUU	AUA	AUC
	1.56	0.94	0.5
Leu	UUA	CUU	UUG	CUA	CUC	CUG
	2.36	1.3	1.04	0.72	0.32	0.26
Lys	AAA	AAG
	1.61	0.39
Met	AUG
	1
Phe	UUU	UUC
	1.4	0.6
Pro	CCU	CCA	CCC	CCG
	1.87	1.2	0.57	0.36
Ser	UCU	AGU	UCA	UCC	AGC	UCG
	2.03	1.27	1.21	0.73	0.41	0.35
Thr	ACU	ACA	ACC	ACG
	1.81	1.35	0.57	0.28
Trp	UGG
	1
Tyr	UAU	UAC
	1.61	0.39
Val	GUU	GUA	GUC	GUG
	1.56	1.55	0.45	0.43

## Sheet: Carex siderosticta
Codon usage bias by chloroplast gene in Carex siderosticta
Arg	AGA	CGU	CGA	AGG	CGC	CGG
	1.95	1.65	1.31	0.51	0.3	0.28
Asn	AAU	AAC
	1.61	0.39
Asp	GAU	GAC
	1.68	0.32
Cys	UGU	UGC
	1.54	0.46
End	UAA	UGA	UAG
	1.54	0.81	0.64
Gln	CAA	CAG
	1.62	0.38
Glu	GAA	GAG
	1.5	0.5
Gly	GGA	GGU	GGG	GGC
	1.61	1.57	0.54	0.28
His	CAU	CAC
	1.6	0.4
Ile	AUU	AUA	AUC
	1.54	0.97	0.49
Leu	UUA	CUU	UUG	CUA	CUC	CUG
	2.29	1.29	1.07	0.75	0.34	0.26
Lys	AAA	AAG
	1.59	0.41
Met	AUG
	1
Phe	UUU	UUC
	1.4	0.6
Pro	CCU	CCA	CCC	CCG
	1.85	1.19	0.58	0.38
Ser	UCU	AGU	UCA	UCC	AGC	UCG
	2.05	1.24	1.22	0.71	0.4	0.37
Thr	ACU	ACA	ACC	ACG
	1.82	1.38	0.55	0.25
Trp	UGG
	1
Tyr	UAU	UAC
	1.6	0.4
Val	GUU	GUA	GUG	GUC
	1.59	1.52	0.46	0.44
