# Supplementary material for: Chloroplast genomes of four Carex species: Long repetitive sequences trigger dramatic changes in chloroplast genome structure
Source: Front Plant Sci. 2023 Jan 26;14:1100876. doi: 10.3389/fpls.2023.1100876 (PMC9911286; doi:10.3389/fpls.2023.1100876)
Supplement: Supplementary Table 3 — Dispersal repeats analysis of the chloroplast genomes of four Carex species and two of their relatives using REPuter software. [file Table_3.xlsx]

## Sheet: Carex breviculmis
The repeat length of the first part	The starting site of the first part	Matching direction	The repeat length of the second part	The starting site of the second part	Interval distance of repeats	E-value
1659	86293	F	1659	90982	0	0
1639	17111	P	1639	136561	0	0
1639	17111	F	1639	177973	0	0
1450	120920	F	1450	141774	0	0
1450	120920	P	1450	172949	0	0
1450	141774	P	1450	193803	0	0
1450	172949	F	1450	193803	0	0
1147	70826	F	1147	107941	-1	0
1147	70826	P	1147	207085	-1	0
1022	70951	F	1022	108066	0	0
1022	70951	P	1022	207085	0	0
946	69853	F	946	119218	0	0
946	69853	P	946	196009	0	0
842	120157	F	842	141090	-1	0
842	120157	P	842	174241	-1	0
842	141090	P	842	195174	-1	0
808	120191	F	808	141124	0	0
808	120191	P	808	174241	0	0
808	127406	F	808	142419	0	0
808	127406	P	808	172946	0	0
808	141124	P	808	195174	0	0
808	142419	P	808	187959	0	0
808	172946	F	808	187959	0	0
808	174241	F	808	195174	0	0
805	121565	F	805	127406	0	0
805	121565	P	805	187962	0	0
805	127406	P	805	193803	0	0
805	187962	F	805	193803	0	0
700	101778	P	700	143228	-1	0
700	101778	F	700	172245	-1	0
657	15201	P	657	146955	0	0
657	15201	F	657	168561	0	0
601	108724	F	601	144934	-1	0
601	108724	P	601	170638	-1	0
601	144934	P	601	206848	-1	0
601	170638	F	601	206848	-1	0
599	101879	P	599	143228	0	0
599	101879	F	599	172346	0	0
594	107446	F	594	140629	0	0
594	107446	P	594	174950	0	0
594	140629	P	594	208133	0	0
594	174950	F	594	208133	0	0
570	19389	P	570	126274	0	0
570	19389	F	570	189329	0	0
565	16138	P	565	145990	0	0
565	16138	F	565	169618	0	0
553	112729	F	553	113593	-1	0
553	112729	P	553	202027	-1	0
553	113593	P	553	202891	-1	0
553	202027	F	553	202891	-1	0
547	20353	P	547	139962	-1	0
547	20353	F	547	175664	-1	0
536	113593	F	536	113893	-1	0
536	113593	P	536	201744	-1	0
536	113893	P	536	202044	-1	0
536	201744	F	536	202044	-1	0
535	113029	F	535	113311	0	0
535	113029	P	535	202327	0	0
535	113311	P	535	202609	0	0
535	202327	F	535	202609	0	0
491	113655	F	491	113955	-1	4.63e-283
491	113655	P	491	201727	-1	4.63e-283
491	113955	P	491	202027	-1	4.63e-283
476	108849	F	476	145059	0	3.38e-277
476	108849	P	476	170638	0	3.38e-277
476	145059	P	476	206848	0	3.38e-277
474	112791	F	474	113955	-1	7.69e-273
474	112791	P	474	201744	-1	7.69e-273
474	113955	P	474	202908	-1	7.69e-273
474	201744	F	474	202908	-1	7.69e-273
465	59459	F	465	60349	-1	1.98e-267
460	112630	F	460	113794	-1	2e-264
460	112630	P	460	201919	-1	2e-264
460	113794	P	460	203083	-1	2e-264
460	201919	F	460	203083	-1	2e-264
452	107488	F	452	119738	-1	1.29e-259
452	107488	P	452	195983	-1	1.29e-259
452	119738	F	452	140671	-1	1.29e-259
452	119738	P	452	175050	-1	1.29e-259
452	119738	P	452	208233	-1	1.29e-259
452	140671	P	452	195983	-1	1.29e-259
452	175050	F	452	195983	-1	1.29e-259
452	195983	F	452	208233	-1	1.29e-259
426	70373	F	426	107488	-1	5.47e-244
426	70373	F	426	140671	-1	5.47e-244
426	70373	P	426	175076	-1	5.47e-244
426	70373	P	426	208259	-1	5.47e-244
425	87747	F	425	89334	-1	2.18e-243
418	175084	F	418	196017	0	2.81e-242
418	196017	F	418	208267	0	2.81e-242
410	59923	F	410	59964	0	1.84e-237
414	31829	F	414	128762	-1	8.92e-237
414	31829	P	414	186997	-1	8.92e-237
394	128112	F	394	139679	-1	9.34e-225
394	128112	P	394	176100	-1	9.34e-225
394	139679	P	394	187667	-1	9.34e-225
394	176100	F	394	187667	-1	9.34e-225
369	59923	F	369	60005	0	8.89e-213
361	202219	F	361	203083	0	5.83e-208
364	71609	F	364	144934	-1	9.94e-207
364	71609	P	364	170875	-1	9.94e-207
359	112630	F	359	112930	-1	1e-203
359	112630	P	359	202884	-1	1e-203
359	112930	P	359	203184	-1	1e-203
359	202884	F	359	203184	-1	1e-203
335	112630	F	335	114094	-1	2.64e-189
335	112630	P	335	201744	-1	2.64e-189
335	114094	P	335	203208	-1	2.64e-189
335	201744	F	335	203208	-1	2.64e-189
328	59923	F	328	60046	0	4.3e-188
302	31941	F	302	128874	0	1.94e-172
302	31941	P	302	186997	0	1.94e-172
287	59923	F	287	60087	0	2.08e-163
275	16693	P	275	109386	-1	2.88e-153
275	16693	F	275	206512	-1	2.88e-153
275	112486	F	275	112522	-1	2.88e-153
275	112486	P	275	203376	-1	2.88e-153
275	112522	P	275	203412	-1	2.88e-153
275	203376	F	275	203412	-1	2.88e-153
260	112729	F	260	113311	-1	2.92e-144
260	112729	P	260	202602	-1	2.92e-144
260	113029	F	260	113593	-1	2.92e-144
260	113029	P	260	202320	-1	2.92e-144
260	113311	P	260	203184	-1	2.92e-144
260	113593	P	260	202884	-1	2.92e-144
260	202320	F	260	202884	-1	2.92e-144
260	202602	F	260	203184	-1	2.92e-144
253	113311	F	253	113893	-1	4.66e-140
253	113311	P	253	202027	-1	4.66e-140
253	113893	P	253	202609	-1	4.66e-140
253	202027	F	253	202609	-1	4.66e-140
246	59923	F	246	60128	0	1.01e-138
241	17118	P	241	71721	0	1.03e-135
241	17118	P	241	108836	0	1.03e-135
241	17118	F	241	207096	0	1.03e-135
241	71721	F	241	137952	0	1.03e-135
241	71721	P	241	177980	0	1.03e-135
241	108836	F	241	137952	0	1.03e-135
241	108836	P	241	177980	0	1.03e-135
241	137952	P	241	207096	0	1.03e-135
241	177980	F	241	207096	0	1.03e-135
239	71734	F	239	145059	0	1.65e-134
239	71734	P	239	170875	0	1.65e-134
241	17118	P	241	145046	-1	7.44e-133
241	17118	F	241	170886	-1	7.44e-133
241	137952	F	241	145046	-1	7.44e-133
241	137952	P	241	170886	-1	7.44e-133
241	145046	P	241	177980	-1	7.44e-133
241	170886	F	241	177980	-1	7.44e-133
239	112486	F	239	112558	-1	1.18e-131
239	112486	P	239	203376	-1	1.18e-131
239	112558	P	239	203448	-1	1.18e-131
239	203376	F	239	203448	-1	1.18e-131
236	113311	F	236	114193	-1	7.47e-130
236	113311	P	236	201744	-1	7.47e-130
236	113593	F	236	114193	-1	7.47e-130
236	113593	P	236	201744	-1	7.47e-130
236	114193	P	236	202344	-1	7.47e-130
236	114193	P	236	202626	-1	7.47e-130
236	201744	F	236	202344	-1	7.47e-130
236	201744	F	236	202626	-1	7.47e-130
229	6439	P	229	121095	0	1.73e-128
229	6439	P	229	141949	0	1.73e-128
229	6439	F	229	173995	0	1.73e-128
229	6439	F	229	194849	0	1.73e-128
228	69205	F	228	69871	-1	4.73e-125
228	69205	F	228	119236	-1	4.73e-125
228	69205	P	228	196709	-1	4.73e-125
222	102474	P	222	139563	-1	1.89e-121
222	102474	F	222	176388	-1	1.89e-121
222	112440	F	222	113748	-1	1.89e-121
222	112440	F	222	114048	-1	1.89e-121
222	112440	P	222	201903	-1	1.89e-121
222	112440	P	222	202203	-1	1.89e-121
222	113748	P	222	203511	-1	1.89e-121
222	114048	P	222	203511	-1	1.89e-121
222	139563	F	222	213477	-1	1.89e-121
222	176388	P	222	213477	-1	1.89e-121
222	201903	F	222	203511	-1	1.89e-121
222	202203	F	222	203511	-1	1.89e-121
219	120552	F	219	121428	-1	1.19e-119
219	120552	F	219	142282	-1	1.19e-119
219	120552	P	219	173672	-1	1.19e-119
219	120552	P	219	194526	-1	1.19e-119
219	121428	F	219	141485	-1	1.19e-119
219	121428	P	219	174469	-1	1.19e-119
219	121428	P	219	195402	-1	1.19e-119
219	141485	F	219	142282	-1	1.19e-119
219	141485	P	219	173672	-1	1.19e-119
219	141485	P	219	194526	-1	1.19e-119
219	142282	P	219	174469	-1	1.19e-119
219	142282	P	219	195402	-1	1.19e-119
219	173672	F	219	174469	-1	1.19e-119
219	173672	F	219	195402	-1	1.19e-119
219	174469	F	219	194526	-1	1.19e-119
219	194526	F	219	195402	-1	1.19e-119
213	112440	F	213	112884	-1	4.74e-116
213	112440	P	213	203076	-1	4.74e-116
213	112884	P	213	203520	-1	4.74e-116
213	203076	F	213	203520	-1	4.74e-116
212	89334	F	212	92436	-1	1.89e-115
205	59923	F	205	60169	0	4.86e-114
203	112486	F	203	112594	-1	4.74e-110
203	112486	P	203	203376	-1	4.74e-110
203	112594	P	203	203484	-1	4.74e-110
203	203376	F	203	203484	-1	4.74e-110
200	113091	F	200	114255	-1	2.99e-108
200	113091	P	200	201718	-1	2.99e-108
200	113373	F	200	114255	-1	2.99e-108
200	113373	P	200	201718	-1	2.99e-108
200	114255	P	200	202600	-1	2.99e-108
200	114255	P	200	202882	-1	2.99e-108
200	201718	F	200	202600	-1	2.99e-108
200	201718	F	200	202882	-1	2.99e-108
198	113091	F	198	113955	-1	4.73e-107
198	113091	P	198	202020	-1	4.73e-107
198	113373	F	198	113955	-1	4.73e-107
198	113373	P	198	202020	-1	4.73e-107
198	113955	P	198	202602	-1	4.73e-107
198	113955	P	198	202884	-1	4.73e-107
197	62832	F	197	105580	-1	1.88e-106
197	62832	P	197	210396	-1	1.88e-106
191	112791	F	191	114255	-1	7.48e-103
191	112791	P	191	201727	-1	7.48e-103
191	113655	F	191	114255	-1	7.48e-103
191	113655	P	191	201727	-1	7.48e-103
191	114255	P	191	202327	-1	7.48e-103
191	114255	P	191	203191	-1	7.48e-103
186	102510	P	186	121461	0	1.34e-102
186	102510	P	186	142315	0	1.34e-102
186	102510	F	186	173672	0	1.34e-102
186	102510	F	186	194526	0	1.34e-102
186	121461	F	186	213477	0	1.34e-102
186	142315	F	186	213477	0	1.34e-102
186	173672	P	186	213477	0	1.34e-102
186	194526	P	186	213477	0	1.34e-102
188	102508	P	188	120585	-1	4.71e-101
188	102508	P	188	141518	-1	4.71e-101
188	102508	F	188	174467	-1	4.71e-101
188	102508	F	188	195400	-1	4.71e-101
188	120585	F	188	213477	-1	4.71e-101
188	141518	F	188	213477	-1	4.71e-101
188	174467	P	188	213477	-1	4.71e-101
188	195400	P	188	213477	-1	4.71e-101
187	120602	F	187	121478	-1	1.87e-100
187	120602	F	187	142332	-1	1.87e-100
187	120602	P	187	173654	-1	1.87e-100
187	120602	P	187	194508	-1	1.87e-100
187	121478	F	187	141535	-1	1.87e-100
187	121478	P	187	174451	-1	1.87e-100
187	121478	P	187	195384	-1	1.87e-100
187	141535	F	187	142332	-1	1.87e-100
187	141535	P	187	173654	-1	1.87e-100
187	141535	P	187	194508	-1	1.87e-100
187	142332	P	187	174451	-1	1.87e-100
187	142332	P	187	195384	-1	1.87e-100
186	121461	F	186	139563	-1	7.46e-100
186	121461	P	186	176424	-1	7.46e-100
186	139563	F	186	142315	-1	7.46e-100
186	139563	P	186	173672	-1	7.46e-100
186	139563	P	186	194526	-1	7.46e-100
186	142315	P	186	176424	-1	7.46e-100
186	173672	F	186	176424	-1	7.46e-100
186	176424	F	186	194526	-1	7.46e-100
177	127189	F	177	127224	-1	1.86e-94
177	127189	P	177	188772	-1	1.86e-94
177	127224	P	177	188807	-1	1.86e-94
177	188772	F	177	188807	-1	1.86e-94
176	112522	F	176	113794	-1	7.4e-94
176	112522	F	176	114094	-1	7.4e-94
176	112522	P	176	201903	-1	7.4e-94
176	112522	P	176	202203	-1	7.4e-94
176	112558	F	176	113794	-1	7.4e-94
176	112558	F	176	114094	-1	7.4e-94
176	112558	P	176	201903	-1	7.4e-94
176	112558	P	176	202203	-1	7.4e-94
176	112594	F	176	113794	-1	7.4e-94
176	112594	F	176	114094	-1	7.4e-94
176	112594	P	176	201903	-1	7.4e-94
176	112594	P	176	202203	-1	7.4e-94
176	113794	P	176	203403	-1	7.4e-94
176	113794	P	176	203439	-1	7.4e-94
176	113794	P	176	203475	-1	7.4e-94
176	114094	P	176	203403	-1	7.4e-94
176	114094	P	176	203439	-1	7.4e-94
176	114094	P	176	203475	-1	7.4e-94
176	201903	F	176	203403	-1	7.4e-94
176	201903	F	176	203439	-1	7.4e-94
176	201903	F	176	203475	-1	7.4e-94
176	202203	F	176	203403	-1	7.4e-94
176	202203	F	176	203439	-1	7.4e-94
176	202203	F	176	203475	-1	7.4e-94
175	139616	F	175	213530	-1	2.94e-93
173	69280	F	173	69946	-1	4.66e-92
173	69280	F	173	119311	-1	4.66e-92
173	69280	P	173	196689	-1	4.66e-92
173	109912	F	173	121093	-1	4.66e-92
173	109912	F	173	141947	-1	4.66e-92
173	109912	P	173	174053	-1	4.66e-92
173	109912	P	173	194907	-1	4.66e-92
173	121093	P	173	206088	-1	4.66e-92
173	141947	P	173	206088	-1	4.66e-92
173	174053	F	173	206088	-1	4.66e-92
173	194907	F	173	206088	-1	4.66e-92
171	6497	P	171	109914	-1	7.36e-91
171	6497	F	171	206088	-1	7.36e-91
171	120602	F	171	139580	-1	7.36e-91
171	120602	P	171	176422	-1	7.36e-91
171	139580	F	171	141535	-1	7.36e-91
171	139580	P	171	174467	-1	7.36e-91
171	139580	P	171	195400	-1	7.36e-91
171	141535	P	171	176422	-1	7.36e-91
171	174467	F	171	176422	-1	7.36e-91
171	176422	F	171	195400	-1	7.36e-91
165	16854	P	165	72142	0	5.88e-90
164	59923	F	164	60210	0	2.35e-89
168	72101	F	168	138281	-1	4.63e-89
168	72101	P	168	177724	-1	4.63e-89
167	112486	F	167	112630	-1	1.84e-88
167	112486	P	167	203376	-1	1.84e-88
167	112522	F	167	112930	-1	1.84e-88
167	112522	P	167	203076	-1	1.84e-88
167	112558	F	167	112930	-1	1.84e-88
167	112558	P	167	203076	-1	1.84e-88
167	112594	F	167	112930	-1	1.84e-88
167	112594	P	167	203076	-1	1.84e-88
167	112630	P	167	203520	-1	1.84e-88
167	112930	P	167	203412	-1	1.84e-88
167	112930	P	167	203448	-1	1.84e-88
167	112930	P	167	203484	-1	1.84e-88
167	203076	F	167	203412	-1	1.84e-88
167	203076	F	167	203448	-1	1.84e-88
167	203076	F	167	203484	-1	1.84e-88
167	203376	F	167	203520	-1	1.84e-88
160	201919	F	160	203383	0	6.02e-87
160	202219	F	160	203383	0	6.02e-87
164	87757	F	164	90963	-1	1.16e-86
164	89344	F	164	90963	-1	1.16e-86
164	90963	F	164	92446	-1	1.16e-86
158	120841	F	158	120920	0	9.63e-86
158	120841	P	158	195095	0	9.63e-86
158	120920	P	158	195174	0	9.63e-86
158	195095	F	158	195174	0	9.63e-86
160	72244	F	160	145772	-1	2.89e-84
160	72244	P	160	170241	-1	2.89e-84
160	110086	F	160	121267	-1	2.89e-84
160	110086	F	160	142121	-1	2.89e-84
160	110086	P	160	173892	-1	2.89e-84
160	110086	P	160	194746	-1	2.89e-84
160	121267	P	160	205927	-1	2.89e-84
160	142121	P	160	205927	-1	2.89e-84
160	173892	F	160	205927	-1	2.89e-84
160	194746	F	160	205927	-1	2.89e-84
158	69495	F	158	122432	-1	4.57e-83
158	69495	P	158	193583	-1	4.57e-83
149	188800	F	149	188835	0	2.52e-80
150	70800	F	150	107915	-1	2.84e-78
150	70800	P	150	208108	-1	2.84e-78
150	88172	F	150	89754	-1	2.84e-78
150	147486	F	150	148257	-1	2.84e-78
150	147486	P	150	167766	-1	2.84e-78
150	148257	P	150	168537	-1	2.84e-78
150	167766	F	150	168537	-1	2.84e-78
145	86293	F	145	87776	-1	2.81e-75
145	86293	F	145	89363	-1	2.81e-75
145	86293	F	145	92465	-1	2.81e-75
142	127189	F	142	127259	-1	1.76e-73
142	127189	P	142	188772	-1	1.76e-73
142	127259	P	142	188842	-1	1.76e-73
142	188772	F	142	188842	-1	1.76e-73
140	112486	F	140	113830	-1	2.78e-72
140	112486	F	140	114130	-1	2.78e-72
140	112486	P	140	201903	-1	2.78e-72
140	112486	P	140	202203	-1	2.78e-72
140	112930	F	140	113830	-1	2.78e-72
140	112930	F	140	114130	-1	2.78e-72
140	112930	P	140	201903	-1	2.78e-72
140	112930	P	140	202203	-1	2.78e-72
140	113794	F	140	113830	-1	2.78e-72
140	113794	F	140	114130	-1	2.78e-72
140	113794	P	140	201903	-1	2.78e-72
140	113794	P	140	202203	-1	2.78e-72
140	113830	F	140	114094	-1	2.78e-72
140	113830	P	140	201939	-1	2.78e-72
140	113830	P	140	202239	-1	2.78e-72
140	113830	P	140	203103	-1	2.78e-72
140	113830	P	140	203547	-1	2.78e-72
140	114094	F	140	114130	-1	2.78e-72
140	114094	P	140	201903	-1	2.78e-72
140	114094	P	140	202203	-1	2.78e-72
140	114130	P	140	201939	-1	2.78e-72
140	114130	P	140	202239	-1	2.78e-72
140	114130	P	140	203103	-1	2.78e-72
140	114130	P	140	203547	-1	2.78e-72
140	201903	F	140	201939	-1	2.78e-72
140	201903	F	140	202239	-1	2.78e-72
140	201903	F	140	203103	-1	2.78e-72
140	201903	F	140	203547	-1	2.78e-72
140	201939	F	140	202203	-1	2.78e-72
140	202203	F	140	202239	-1	2.78e-72
140	202203	F	140	203103	-1	2.78e-72
140	202203	F	140	203547	-1	2.78e-72
135	120638	F	135	139616	0	6.78e-72
135	120638	P	135	176422	0	6.78e-72
135	139616	F	135	141571	0	6.78e-72
135	139616	P	135	174467	0	6.78e-72
135	139616	P	135	195400	0	6.78e-72
135	141571	P	135	176422	0	6.78e-72
133	121514	F	133	139616	0	1.08e-70
133	121514	P	133	176424	0	1.08e-70
133	139616	F	133	142368	0	1.08e-70
133	139616	P	133	173672	0	1.08e-70
133	139616	P	133	194526	0	1.08e-70
133	142368	P	133	176424	0	1.08e-70
135	86439	F	135	87922	-1	2.74e-69
135	86439	F	135	89509	-1	2.74e-69
135	87922	F	135	91128	-1	2.74e-69
135	89509	F	135	91128	-1	2.74e-69
135	171115	F	135	207325	-1	2.74e-69
133	72056	F	133	145468	-1	4.33e-68
133	72056	P	133	170572	-1	4.33e-68
133	107907	F	133	120157	-1	4.33e-68
133	107907	P	133	195883	-1	4.33e-68
133	120157	P	133	208133	-1	4.33e-68
133	195883	F	133	208133	-1	4.33e-68
132	120469	F	132	121345	-1	1.72e-67
132	120469	F	132	142199	-1	1.72e-67
132	120469	P	132	173842	-1	1.72e-67
132	120469	P	132	194696	-1	1.72e-67
132	121345	F	132	141402	-1	1.72e-67
132	121345	P	132	174639	-1	1.72e-67
132	121345	P	132	195572	-1	1.72e-67
132	141402	F	132	142199	-1	1.72e-67
132	141402	P	132	173842	-1	1.72e-67
132	141402	P	132	194696	-1	1.72e-67
132	142199	P	132	174639	-1	1.72e-67
132	142199	P	132	195572	-1	1.72e-67
132	173842	F	132	174639	-1	1.72e-67
132	173842	F	132	195572	-1	1.72e-67
132	174639	F	132	194696	-1	1.72e-67
132	194696	F	132	195572	-1	1.72e-67
131	112486	F	131	112666	-1	6.82e-67
131	112486	F	131	112966	-1	6.82e-67
131	112486	P	131	203076	-1	6.82e-67
131	112486	P	131	203376	-1	6.82e-67
131	112666	F	131	112930	-1	6.82e-67
131	112666	F	131	113794	-1	6.82e-67
131	112666	F	131	114094	-1	6.82e-67
131	112666	P	131	201948	-1	6.82e-67
131	112666	P	131	202248	-1	6.82e-67
131	112666	P	131	203112	-1	6.82e-67
131	112666	P	131	203556	-1	6.82e-67
131	112930	F	131	112966	-1	6.82e-67
131	112930	P	131	203076	-1	6.82e-67
131	112930	P	131	203376	-1	6.82e-67
131	112966	F	131	113794	-1	6.82e-67
131	112966	F	131	114094	-1	6.82e-67
131	112966	P	131	201948	-1	6.82e-67
131	112966	P	131	202248	-1	6.82e-67
131	112966	P	131	203112	-1	6.82e-67
131	112966	P	131	203556	-1	6.82e-67
131	113794	P	131	203076	-1	6.82e-67
131	113794	P	131	203376	-1	6.82e-67
131	114094	P	131	203076	-1	6.82e-67
131	114094	P	131	203376	-1	6.82e-67
131	201948	F	131	203076	-1	6.82e-67
131	201948	F	131	203376	-1	6.82e-67
131	202248	F	131	203076	-1	6.82e-67
131	202248	F	131	203376	-1	6.82e-67
131	203076	F	131	203112	-1	6.82e-67
131	203076	F	131	203556	-1	6.82e-67
131	203112	F	131	203376	-1	6.82e-67
131	203376	F	131	203556	-1	6.82e-67
126	52056	F	126	52302	0	1.78e-66
130	86470	F	130	87953	-1	2.71e-66
130	86470	F	130	89540	-1	2.71e-66
130	87953	F	130	91159	-1	2.71e-66
130	89540	F	130	91159	-1	2.71e-66
125	70800	F	125	120165	0	7.11e-66
125	70800	P	125	195883	0	7.11e-66
128	16209	F	128	104364	-1	4.26e-65
128	16209	P	128	211681	-1	4.26e-65
128	104364	P	128	146356	-1	4.26e-65
128	104364	F	128	169689	-1	4.26e-65
128	146356	F	128	211681	-1	4.26e-65
128	169689	P	128	211681	-1	4.26e-65
123	59923	F	123	60251	0	1.14e-64
123	62906	F	123	105654	0	1.14e-64
123	62906	P	123	210396	0	1.14e-64
123	143228	F	123	213695	0	1.14e-64
123	172822	P	123	213695	0	1.14e-64
127	16873	P	127	138341	-1	1.69e-64
127	16873	F	127	177705	-1	1.69e-64
127	72161	F	127	138341	-1	1.69e-64
127	72161	P	127	177705	-1	1.69e-64
122	15076	P	122	148333	0	4.55e-64
122	15076	F	122	167718	0	4.55e-64
126	15201	P	126	148257	-1	6.72e-64
126	15201	F	126	167790	-1	6.72e-64
125	70800	F	125	141098	-1	2.67e-63
125	70800	P	125	174950	-1	2.67e-63
125	71050	F	125	120426	-1	2.67e-63
125	71050	F	125	141359	-1	2.67e-63
125	71050	P	125	174689	-1	2.67e-63
125	71050	P	125	195622	-1	2.67e-63
125	108165	F	125	120426	-1	2.67e-63
125	108165	F	125	141359	-1	2.67e-63
125	108165	P	125	174689	-1	2.67e-63
125	108165	P	125	195622	-1	2.67e-63
125	120426	P	125	207883	-1	2.67e-63
125	141359	P	125	207883	-1	2.67e-63
125	174689	F	125	207883	-1	2.67e-63
125	195622	F	125	207883	-1	2.67e-63
119	18627	P	119	136139	0	2.91e-62
119	18627	F	119	179915	0	2.91e-62
119	136139	F	119	136565	0	2.91e-62
119	136139	P	119	179489	0	2.91e-62
119	136565	P	119	179915	0	2.91e-62
119	179489	F	119	179915	0	2.91e-62
120	138220	F	120	145452	-1	2.62e-60
120	138220	P	120	170601	-1	2.62e-60
120	145452	P	120	177833	-1	2.62e-60
120	170601	F	120	177833	-1	2.62e-60
114	188800	F	114	188870	0	2.98e-59
115	72450	F	115	145978	-1	2.57e-57
115	72450	P	115	170080	-1	2.57e-57
114	72193	F	114	109386	-1	1.02e-56
114	72193	P	114	206673	-1	1.02e-56
107	69546	F	107	122483	0	4.88e-55
107	69546	P	107	193583	0	4.88e-55
111	20789	P	111	128395	-1	6.35e-55
111	20789	F	111	187667	-1	6.35e-55
105	71965	F	105	109221	0	7.81e-54
105	71965	P	105	206847	0	7.81e-54
104	71965	F	104	145431	0	3.13e-53
104	71965	P	104	170638	0	3.13e-53
108	16340	P	108	70633	-1	3.96e-53
108	16340	P	108	107748	-1	3.96e-53
108	16340	P	108	119998	-1	3.96e-53
108	16340	P	108	140931	-1	3.96e-53
108	16340	F	108	175134	-1	3.96e-53
108	16340	F	108	196067	-1	3.96e-53
108	16340	F	108	208317	-1	3.96e-53
108	20523	P	108	115028	-1	3.96e-53
108	20523	F	108	201037	-1	3.96e-53
108	70633	F	108	146245	-1	3.96e-53
108	70633	P	108	169820	-1	3.96e-53
108	107748	F	108	146245	-1	3.96e-53
108	107748	P	108	169820	-1	3.96e-53
108	115028	F	108	140231	-1	3.96e-53
108	115028	P	108	175834	-1	3.96e-53
108	119998	F	108	146245	-1	3.96e-53
108	119998	P	108	169820	-1	3.96e-53
108	140231	P	108	201037	-1	3.96e-53
108	140931	F	108	146245	-1	3.96e-53
108	140931	P	108	169820	-1	3.96e-53
108	146245	P	108	175134	-1	3.96e-53
108	146245	P	108	196067	-1	3.96e-53
108	146245	P	108	208317	-1	3.96e-53
108	169820	F	108	175134	-1	3.96e-53
108	169820	F	108	196067	-1	3.96e-53
108	169820	F	108	208317	-1	3.96e-53
108	175834	F	108	201037	-1	3.96e-53
107	112738	F	107	114394	-1	1.57e-52
107	112738	P	107	201672	-1	1.57e-52
107	113038	F	107	114394	-1	1.57e-52
107	113038	P	107	201672	-1	1.57e-52
107	113320	F	107	114394	-1	1.57e-52
107	113320	P	107	201672	-1	1.57e-52
107	113602	F	107	114394	-1	1.57e-52
107	113602	P	107	201672	-1	1.57e-52
107	114394	P	107	202464	-1	1.57e-52
107	114394	P	107	202746	-1	1.57e-52
107	114394	P	107	203028	-1	1.57e-52
107	114394	P	107	203328	-1	1.57e-52
107	127189	F	107	127294	-1	1.57e-52
107	127189	P	107	188772	-1	1.57e-52
107	127294	P	107	188877	-1	1.57e-52
107	188772	F	107	188877	-1	1.57e-52
107	201672	F	107	202464	-1	1.57e-52
107	201672	F	107	202746	-1	1.57e-52
107	201672	F	107	203028	-1	1.57e-52
107	201672	F	107	203328	-1	1.57e-52
106	42257	F	106	74399	-1	6.21e-52
106	102474	P	106	128112	-1	6.21e-52
106	102474	F	106	187955	-1	6.21e-52
106	128112	F	106	213593	-1	6.21e-52
106	187955	P	106	213593	-1	6.21e-52
101	71074	F	101	120450	0	2e-51
101	71074	F	101	141383	0	2e-51
101	71074	P	101	174689	0	2e-51
101	71074	P	101	195622	0	2e-51
101	108189	F	101	120450	0	2e-51
101	108189	F	101	141383	0	2e-51
101	108189	P	101	174689	0	2e-51
101	108189	P	101	195622	0	2e-51
101	120450	P	101	207883	0	2e-51
101	141383	P	101	207883	0	2e-51
105	112440	F	105	113184	-1	2.46e-51
105	112440	F	105	113466	-1	2.46e-51
105	112440	P	105	202602	-1	2.46e-51
105	112440	P	105	202884	-1	2.46e-51
105	113184	P	105	203628	-1	2.46e-51
105	113466	P	105	203628	-1	2.46e-51
105	202602	F	105	203628	-1	2.46e-51
105	202884	F	105	203628	-1	2.46e-51
104	72056	F	104	138236	-1	9.75e-51
104	72056	P	104	177833	-1	9.75e-51
104	112486	F	104	113866	-1	9.75e-51
104	112486	F	104	114166	-1	9.75e-51
104	112486	P	104	201903	-1	9.75e-51
104	112486	P	104	202203	-1	9.75e-51
104	112930	F	104	113866	-1	9.75e-51
104	112930	F	104	114166	-1	9.75e-51
104	112930	P	104	201903	-1	9.75e-51
104	112930	P	104	202203	-1	9.75e-51
104	113794	F	104	113866	-1	9.75e-51
104	113794	F	104	114166	-1	9.75e-51
104	113794	P	104	201903	-1	9.75e-51
104	113794	P	104	202203	-1	9.75e-51
104	113866	F	104	114094	-1	9.75e-51
104	113866	P	104	201975	-1	9.75e-51
104	113866	P	104	202275	-1	9.75e-51
104	113866	P	104	203139	-1	9.75e-51
104	113866	P	104	203583	-1	9.75e-51
104	114094	F	104	114166	-1	9.75e-51
104	114094	P	104	201903	-1	9.75e-51
104	114094	P	104	202203	-1	9.75e-51
104	114166	P	104	201975	-1	9.75e-51
104	114166	P	104	202275	-1	9.75e-51
104	114166	P	104	203139	-1	9.75e-51
104	114166	P	104	203583	-1	9.75e-51
104	201903	F	104	201975	-1	9.75e-51
104	201903	F	104	202275	-1	9.75e-51
104	201903	F	104	203139	-1	9.75e-51
104	201903	F	104	203583	-1	9.75e-51
104	201975	F	104	202203	-1	9.75e-51
104	202203	F	104	202275	-1	9.75e-51
104	202203	F	104	203139	-1	9.75e-51
104	202203	F	104	203583	-1	9.75e-51
99	70826	F	99	141124	0	3.2e-50
99	70826	P	99	174950	0	3.2e-50
99	107941	F	99	120191	0	3.2e-50
99	107941	P	99	195883	0	3.2e-50
99	110147	F	99	121328	0	3.2e-50
99	110147	F	99	142182	0	3.2e-50
99	110147	P	99	173892	0	3.2e-50
99	110147	P	99	194746	0	3.2e-50
99	120191	P	99	208133	0	3.2e-50
99	121328	P	99	205927	0	3.2e-50
99	142182	P	99	205927	0	3.2e-50
103	16600	P	103	72462	-1	3.86e-50
102	6335	P	102	110145	-1	1.53e-49
102	6335	F	102	205926	-1	1.53e-49
102	102478	P	102	143125	-1	1.53e-49
102	102478	F	102	172946	-1	1.53e-49
102	139679	F	102	143125	-1	1.53e-49
102	139679	P	102	172946	-1	1.53e-49
102	143125	P	102	176392	-1	1.53e-49
102	143125	F	102	213593	-1	1.53e-49
102	172946	F	102	176392	-1	1.53e-49
102	172946	P	102	213593	-1	1.53e-49
96	20804	P	96	139962	0	2.05e-48
96	20804	F	96	176115	0	2.05e-48
96	125961	F	96	126043	0	2.05e-48
96	125961	P	96	190034	0	2.05e-48
96	126043	P	96	190116	0	2.05e-48
96	190034	F	96	190116	0	2.05e-48
100	12462	F	100	104363	-1	2.4e-48
100	12462	P	100	211710	-1	2.4e-48
100	70100	F	100	122378	-1	2.4e-48
100	70100	P	100	193695	-1	2.4e-48
100	71999	F	100	114427	-1	2.4e-48
100	71999	P	100	201646	-1	2.4e-48
100	119465	F	100	122378	-1	2.4e-48
100	119465	P	100	193695	-1	2.4e-48
100	120689	F	100	127406	-1	2.4e-48
100	120689	P	100	188667	-1	2.4e-48
100	122378	P	100	196608	-1	2.4e-48
100	127406	F	100	141622	-1	2.4e-48
100	127406	P	100	174451	-1	2.4e-48
100	127406	P	100	195384	-1	2.4e-48
100	141622	P	100	188667	-1	2.4e-48
100	174451	F	100	188667	-1	2.4e-48
100	188667	F	100	195384	-1	2.4e-48
100	193695	F	100	196608	-1	2.4e-48
95	52063	F	95	52111	0	8.19e-48
95	52111	F	95	52309	0	8.19e-48
99	6336	P	99	121328	-1	9.51e-48
99	6336	P	99	142182	-1	9.51e-48
99	6336	F	99	173892	-1	9.51e-48
99	6336	F	99	194746	-1	9.51e-48
99	101676	P	99	143929	-1	9.51e-48
99	101676	F	99	172145	-1	9.51e-48
99	102481	P	99	122271	-1	9.51e-48
99	102481	F	99	193803	-1	9.51e-48
99	122271	F	99	139679	-1	9.51e-48
99	122271	P	99	176395	-1	9.51e-48
99	122271	F	99	213593	-1	9.51e-48
99	139679	P	99	193803	-1	9.51e-48
99	176395	F	99	193803	-1	9.51e-48
99	193803	P	99	213593	-1	9.51e-48
94	71093	F	94	110164	0	3.28e-47
94	71093	P	94	205915	0	3.28e-47
94	72002	F	94	72029	0	3.28e-47
94	86952	F	94	88527	0	3.28e-47
94	88527	F	94	91641	0	3.28e-47
94	108208	F	94	110164	0	3.28e-47
94	108208	P	94	205915	0	3.28e-47
94	110164	P	94	207871	0	3.28e-47
94	205915	F	94	207871	0	3.28e-47
98	112440	F	98	114348	-1	3.76e-47
98	112440	P	98	201727	-1	3.76e-47
98	114348	P	98	203635	-1	3.76e-47
98	201727	F	98	203635	-1	3.76e-47
97	86825	F	97	88323	-1	1.49e-46
97	88323	F	97	91514	-1	1.49e-46
97	114430	F	97	114484	-1	1.49e-46
97	114430	P	97	201592	-1	1.49e-46
97	114484	P	97	201646	-1	1.49e-46
97	146513	F	97	148419	-1	1.49e-46
97	146513	P	97	167657	-1	1.49e-46
97	148419	P	97	169563	-1	1.49e-46
97	167657	F	97	169563	-1	1.49e-46
97	201592	F	97	201646	-1	1.49e-46
96	86729	F	96	88225	-1	5.9e-46
96	88225	F	96	91418	-1	5.9e-46
95	15920	P	95	146759	-1	2.34e-45
95	15920	F	95	169319	-1	2.34e-45
95	112486	F	95	112702	-1	2.34e-45
95	112486	F	95	113002	-1	2.34e-45
95	112486	P	95	203076	-1	2.34e-45
95	112486	P	95	203376	-1	2.34e-45
95	112702	F	95	112930	-1	2.34e-45
95	112702	F	95	113794	-1	2.34e-45
95	112702	F	95	114094	-1	2.34e-45
95	112702	P	95	201984	-1	2.34e-45
95	112702	P	95	202284	-1	2.34e-45
95	112702	P	95	203148	-1	2.34e-45
95	112702	P	95	203592	-1	2.34e-45
95	112930	F	95	113002	-1	2.34e-45
95	112930	P	95	203076	-1	2.34e-45
95	112930	P	95	203376	-1	2.34e-45
95	113002	F	95	113794	-1	2.34e-45
95	113002	F	95	114094	-1	2.34e-45
95	113002	P	95	201984	-1	2.34e-45
95	113002	P	95	202284	-1	2.34e-45
95	113002	P	95	203148	-1	2.34e-45
95	113002	P	95	203592	-1	2.34e-45
95	113794	P	95	203076	-1	2.34e-45
95	113794	P	95	203376	-1	2.34e-45
95	114094	P	95	203076	-1	2.34e-45
95	114094	P	95	203376	-1	2.34e-45
95	201984	F	95	203076	-1	2.34e-45
95	201984	F	95	203376	-1	2.34e-45
95	202284	F	95	203076	-1	2.34e-45
95	202284	F	95	203376	-1	2.34e-45
95	203076	F	95	203148	-1	2.34e-45
95	203076	F	95	203592	-1	2.34e-45
95	203148	F	95	203376	-1	2.34e-45
95	203376	F	95	203592	-1	2.34e-45
90	51669	F	90	51717	0	8.39e-45
94	13897	P	94	42021	-1	9.24e-45
94	72029	F	94	114430	-1	9.24e-45
94	72029	P	94	201649	-1	9.24e-45
89	16765	P	89	145839	0	3.36e-44
89	16765	F	89	170245	0	3.36e-44
89	109500	F	89	145839	0	3.36e-44
89	109500	P	89	170245	0	3.36e-44
89	145839	P	89	206584	0	3.36e-44
89	170245	F	89	206584	0	3.36e-44
93	6747	P	93	109710	-1	3.66e-44
93	6747	F	93	206370	-1	3.66e-44
93	55982	P	93	88403	-1	3.66e-44
90	12561	F	90	104471	-1	2.27e-42
90	12561	P	90	211612	-1	2.27e-42
85	70656	F	85	146268	0	8.59e-42
85	70656	P	85	169820	0	8.59e-42
85	107771	F	85	146268	0	8.59e-42
85	107771	P	85	169820	0	8.59e-42
85	120021	F	85	146268	0	8.59e-42
85	120021	P	85	169820	0	8.59e-42
85	140954	F	85	146268	0	8.59e-42
85	140954	P	85	169820	0	8.59e-42
85	146268	P	85	175134	0	8.59e-42
85	146268	P	85	196067	0	8.59e-42
85	146268	P	85	208317	0	8.59e-42
89	16765	P	89	72311	-1	8.96e-42
89	72019	F	89	114474	-1	8.96e-42
89	72019	P	89	201610	-1	8.96e-42
89	72311	F	89	109500	-1	8.96e-42
89	72311	P	89	206584	-1	8.96e-42
88	71437	F	88	144097	-1	3.54e-41
88	71437	P	88	171988	-1	3.54e-41
88	108552	F	88	144097	-1	3.54e-41
88	108552	P	88	171988	-1	3.54e-41
88	144097	P	88	207533	-1	3.54e-41
88	171988	F	88	207533	-1	3.54e-41
82	59923	F	82	60292	0	5.5e-40
82	71093	F	82	121345	0	5.5e-40
82	71093	F	82	142199	0	5.5e-40
82	71093	P	82	173892	0	5.5e-40
82	71093	P	82	194746	0	5.5e-40
82	102510	P	82	127406	0	5.5e-40
82	102510	F	82	188685	0	5.5e-40
82	108208	F	82	121345	0	5.5e-40
82	108208	F	82	142199	0	5.5e-40
82	108208	P	82	173892	0	5.5e-40
82	108208	P	82	194746	0	5.5e-40
82	110164	F	82	120469	0	5.5e-40
82	110164	F	82	141402	0	5.5e-40
82	110164	P	82	174689	0	5.5e-40
82	110164	P	82	195622	0	5.5e-40
82	120469	P	82	205927	0	5.5e-40
82	121345	P	82	207883	0	5.5e-40
82	127406	F	82	139667	0	5.5e-40
82	127406	P	82	176424	0	5.5e-40
82	127406	F	82	213581	0	5.5e-40
82	139667	P	82	188685	0	5.5e-40
82	141402	P	82	205927	0	5.5e-40
82	142199	P	82	207883	0	5.5e-40
82	173892	F	82	174689	0	5.5e-40
82	173892	F	82	195622	0	5.5e-40
82	173892	F	82	207883	0	5.5e-40
82	174689	F	82	194746	0	5.5e-40
82	174689	F	82	205927	0	5.5e-40
82	176424	F	82	188685	0	5.5e-40
82	188685	P	82	213581	0	5.5e-40
82	194746	F	82	195622	0	5.5e-40
82	194746	F	82	207883	0	5.5e-40
82	195622	F	82	205927	0	5.5e-40
86	87201	F	86	88764	-1	5.54e-40
86	88764	F	86	91890	-1	5.54e-40
86	102644	P	86	139529	-1	5.54e-40
86	102644	F	86	176558	-1	5.54e-40
86	139529	F	86	213443	-1	5.54e-40
86	176558	P	86	213443	-1	5.54e-40
85	6327	P	85	71099	-1	2.19e-39
85	6327	P	85	108214	-1	2.19e-39
85	6327	F	85	207874	-1	2.19e-39
85	16040	P	85	146661	-1	2.19e-39
85	16040	F	85	169427	-1	2.19e-39
85	102644	P	85	138636	-1	2.19e-39
85	102644	F	85	177452	-1	2.19e-39
85	138636	F	85	213444	-1	2.19e-39
85	177452	P	85	213444	-1	2.19e-39
81	112764	F	81	114474	0	2.2e-39
81	112764	P	81	201618	0	2.2e-39
81	113064	F	81	114474	0	2.2e-39
81	113064	P	81	201618	0	2.2e-39
81	113346	F	81	114474	0	2.2e-39
81	113346	P	81	201618	0	2.2e-39
81	113628	F	81	114474	0	2.2e-39
81	113628	P	81	201618	0	2.2e-39
81	114474	P	81	202464	0	2.2e-39
81	114474	P	81	202746	0	2.2e-39
81	114474	P	81	203028	0	2.2e-39
81	114474	P	81	203328	0	2.2e-39
81	201618	F	81	202464	0	2.2e-39
81	201618	F	81	202746	0	2.2e-39
81	201618	F	81	203028	0	2.2e-39
81	201618	F	81	203328	0	2.2e-39
84	88489	F	84	90086	-1	8.66e-39
80	113256	F	80	114528	0	8.8e-39
80	113256	P	80	201565	0	8.8e-39
80	113538	F	80	114528	0	8.8e-39
80	113538	P	80	201565	0	8.8e-39
80	114528	P	80	202555	0	8.8e-39
80	114528	P	80	202837	0	8.8e-39
80	201565	F	80	202555	0	8.8e-39
80	201565	F	80	202837	0	8.8e-39
83	71986	F	83	138220	-1	3.42e-38
83	71986	P	83	177870	-1	3.42e-38
83	86393	F	83	92565	-1	3.42e-38
83	91082	F	83	92565	-1	3.42e-38
83	109242	F	83	138220	-1	3.42e-38
83	109242	P	83	177870	-1	3.42e-38
83	138220	P	83	206848	-1	3.42e-38
83	177870	F	83	206848	-1	3.42e-38
79	120841	F	79	120999	0	3.52e-38
79	120841	F	79	141853	0	3.52e-38
79	120841	P	79	174241	0	3.52e-38
79	120841	P	79	195095	0	3.52e-38
79	120999	F	79	141774	0	3.52e-38
79	120999	P	79	174320	0	3.52e-38
79	120999	P	79	195253	0	3.52e-38
79	141774	F	79	141853	0	3.52e-38
79	141774	P	79	174241	0	3.52e-38
79	141774	P	79	195095	0	3.52e-38
79	141853	P	79	174320	0	3.52e-38
79	141853	P	79	195253	0	3.52e-38
79	174241	F	79	174320	0	3.52e-38
79	174241	F	79	195253	0	3.52e-38
79	174320	F	79	195095	0	3.52e-38
79	188800	F	79	188905	0	3.52e-38
79	195095	F	79	195253	0	3.52e-38
82	6336	P	82	120469	-1	1.35e-37
82	6336	P	82	141402	-1	1.35e-37
82	6336	F	82	174689	-1	1.35e-37
82	6336	F	82	195622	-1	1.35e-37
82	16752	P	82	138511	-1	1.35e-37
82	16752	F	82	177580	-1	1.35e-37
82	19747	P	82	21968	-1	1.35e-37
82	21968	F	82	126404	-1	1.35e-37
82	21968	P	82	189687	-1	1.35e-37
82	72350	F	82	145878	-1	1.35e-37
82	72350	P	82	170213	-1	1.35e-37
82	109520	F	82	138511	-1	1.35e-37
82	109520	P	82	177580	-1	1.35e-37
82	138511	P	82	206571	-1	1.35e-37
82	177580	F	82	206571	-1	1.35e-37
81	72019	F	81	112764	-1	5.34e-37
81	72019	F	81	113064	-1	5.34e-37
81	72019	F	81	113346	-1	5.34e-37
81	72019	F	81	113628	-1	5.34e-37
81	72019	P	81	202464	-1	5.34e-37
81	72019	P	81	202746	-1	5.34e-37
81	72019	P	81	203028	-1	5.34e-37
81	72019	P	81	203328	-1	5.34e-37
81	113928	F	81	114474	-1	5.34e-37
81	113928	P	81	201618	-1	5.34e-37
81	114228	F	81	114474	-1	5.34e-37
81	114228	P	81	201618	-1	5.34e-37
81	114474	P	81	201864	-1	5.34e-37
81	114474	P	81	202164	-1	5.34e-37
81	138281	F	81	145513	-1	5.34e-37
81	138281	P	81	170579	-1	5.34e-37
81	145513	P	81	177811	-1	5.34e-37
81	170579	F	81	177811	-1	5.34e-37
81	201618	F	81	201864	-1	5.34e-37
81	201618	F	81	202164	-1	5.34e-37
80	113928	F	80	114447	-1	2.11e-36
80	113928	P	80	201646	-1	2.11e-36
80	114228	F	80	114447	-1	2.11e-36
80	114228	P	80	201646	-1	2.11e-36
80	114447	P	80	201865	-1	2.11e-36
80	114447	P	80	202165	-1	2.11e-36
80	201646	F	80	201865	-1	2.11e-36
80	201646	F	80	202165	-1	2.11e-36
79	12483	F	79	16229	-1	8.34e-36
79	12483	P	79	146385	-1	8.34e-36
79	12483	F	79	169709	-1	8.34e-36
79	72002	F	79	114484	-1	8.34e-36
79	72002	P	79	201610	-1	8.34e-36
79	112738	F	79	113230	-1	8.34e-36
79	112738	F	79	113512	-1	8.34e-36
79	112738	P	79	202582	-1	8.34e-36
79	112738	P	79	202864	-1	8.34e-36
79	113038	F	79	113230	-1	8.34e-36
79	113038	F	79	113512	-1	8.34e-36
79	113038	P	79	202582	-1	8.34e-36
79	113038	P	79	202864	-1	8.34e-36
79	113230	F	79	113320	-1	8.34e-36
79	113230	F	79	113602	-1	8.34e-36
79	113230	P	79	202492	-1	8.34e-36
79	113230	P	79	202774	-1	8.34e-36
79	113230	P	79	203056	-1	8.34e-36
79	113230	P	79	203356	-1	8.34e-36
79	113320	F	79	113512	-1	8.34e-36
79	113320	P	79	202582	-1	8.34e-36
79	113320	P	79	202864	-1	8.34e-36
79	113512	F	79	113602	-1	8.34e-36
79	113512	P	79	202492	-1	8.34e-36
79	113512	P	79	202774	-1	8.34e-36
79	113512	P	79	203056	-1	8.34e-36
79	113512	P	79	203356	-1	8.34e-36
79	113602	P	79	202582	-1	8.34e-36
79	113602	P	79	202864	-1	8.34e-36
79	202492	F	79	202582	-1	8.34e-36
79	202492	F	79	202864	-1	8.34e-36
79	202582	F	79	202774	-1	8.34e-36
79	202582	F	79	203056	-1	8.34e-36
79	202582	F	79	203356	-1	8.34e-36
79	202774	F	79	202864	-1	8.34e-36
79	202864	F	79	203056	-1	8.34e-36
79	202864	F	79	203356	-1	8.34e-36
75	15252	P	75	148257	0	9.01e-36
75	15252	F	75	167841	0	9.01e-36
75	167841	F	75	168612	0	9.01e-36
78	19432	P	78	22087	-1	3.29e-35
78	22087	F	78	126723	-1	3.29e-35
78	22087	P	78	189372	-1	3.29e-35
74	15124	P	74	147562	0	3.6e-35
74	15124	F	74	168537	0	3.6e-35
74	147562	F	74	148333	0	3.6e-35
74	147562	P	74	167766	0	3.6e-35
74	148333	P	74	168537	0	3.6e-35
77	72046	F	77	112764	-1	1.3e-34
77	72046	F	77	113064	-1	1.3e-34
77	72046	F	77	113346	-1	1.3e-34
77	72046	F	77	113628	-1	1.3e-34
77	72046	F	77	114474	-1	1.3e-34
77	72046	P	77	201622	-1	1.3e-34
77	72046	P	77	202468	-1	1.3e-34
77	72046	P	77	202750	-1	1.3e-34
77	72046	P	77	203032	-1	1.3e-34
77	72046	P	77	203332	-1	1.3e-34
76	20123	P	76	107481	-1	5.14e-34
76	20123	P	76	140664	-1	5.14e-34
76	20123	F	76	175433	-1	5.14e-34
76	20123	F	76	208616	-1	5.14e-34
76	20243	P	76	140544	-1	5.14e-34
76	20243	F	76	175553	-1	5.14e-34
76	86393	F	76	87876	-1	5.14e-34
76	86393	F	76	89463	-1	5.14e-34
76	86729	F	76	89807	-1	5.14e-34
76	87876	F	76	91082	-1	5.14e-34
76	89463	F	76	91082	-1	5.14e-34
76	89807	F	76	91418	-1	5.14e-34
76	109386	F	76	138373	-1	5.14e-34
76	109386	P	76	177724	-1	5.14e-34
76	138373	P	76	206711	-1	5.14e-34
76	177724	F	76	206711	-1	5.14e-34
75	19708	P	75	22014	-1	2.03e-33
75	22014	F	75	126450	-1	2.03e-33
75	22014	P	75	189648	-1	2.03e-33
71	52063	F	71	52357	0	2.31e-33
71	52309	F	71	52357	0	2.31e-33
71	71425	F	71	146664	0	2.31e-33
71	71425	P	71	169438	0	2.31e-33
71	108540	F	71	146664	0	2.31e-33
71	108540	P	71	169438	0	2.31e-33
71	112774	F	71	114430	0	2.31e-33
71	112774	P	71	201672	0	2.31e-33
71	113074	F	71	114430	0	2.31e-33
71	113074	P	71	201672	0	2.31e-33
71	113356	F	71	114430	0	2.31e-33
71	113356	P	71	201672	0	2.31e-33
71	113638	F	71	114430	0	2.31e-33
71	113638	P	71	201672	0	2.31e-33
71	114430	P	71	202464	0	2.31e-33
71	114430	P	71	202746	0	2.31e-33
71	114430	P	71	203028	0	2.31e-33
71	114430	P	71	203328	0	2.31e-33
71	146664	P	71	207562	0	2.31e-33
71	169438	F	71	207562	0	2.31e-33
74	71363	F	74	144021	-1	8e-33
74	71363	P	74	172078	-1	8e-33
74	108478	F	74	144021	-1	8e-33
74	108478	P	74	172078	-1	8e-33
74	144021	P	74	207621	-1	8e-33
74	172078	F	74	207621	-1	8e-33
73	15844	P	73	146857	-1	3.16e-32
73	15844	F	73	169243	-1	3.16e-32
73	138469	F	73	145817	-1	3.16e-32
73	138469	P	73	170283	-1	3.16e-32
73	145817	P	73	177631	-1	3.16e-32
73	170283	F	73	177631	-1	3.16e-32
73	173992	F	73	206027	-1	3.16e-32
73	194846	F	73	206027	-1	3.16e-32
69	16053	P	69	71425	0	3.69e-32
69	16053	P	69	108540	0	3.69e-32
69	16053	F	69	207564	0	3.69e-32
69	59855	F	69	60745	0	3.69e-32
69	72238	F	69	109431	0	3.69e-32
69	72238	P	69	206673	0	3.69e-32
72	120701	F	72	122271	-1	1.25e-31
72	120701	F	72	128112	-1	1.25e-31
72	120701	F	72	143125	-1	1.25e-31
72	120701	P	72	172976	-1	1.25e-31
72	120701	P	72	187989	-1	1.25e-31
72	120701	P	72	193830	-1	1.25e-31
72	122271	F	72	141634	-1	1.25e-31
72	122271	P	72	174467	-1	1.25e-31
72	122271	P	72	195400	-1	1.25e-31
72	127189	F	72	127329	-1	1.25e-31
72	127189	P	72	188772	-1	1.25e-31
72	127329	P	72	188912	-1	1.25e-31
72	128112	F	72	141634	-1	1.25e-31
72	128112	P	72	174467	-1	1.25e-31
72	128112	P	72	195400	-1	1.25e-31
72	141634	F	72	143125	-1	1.25e-31
72	141634	P	72	172976	-1	1.25e-31
72	141634	P	72	187989	-1	1.25e-31
72	141634	P	72	193830	-1	1.25e-31
72	143125	P	72	174467	-1	1.25e-31
72	143125	P	72	195400	-1	1.25e-31
72	172976	F	72	174467	-1	1.25e-31
72	172976	F	72	195400	-1	1.25e-31
72	174467	F	72	187989	-1	1.25e-31
72	174467	F	72	193830	-1	1.25e-31
72	187989	F	72	195400	-1	1.25e-31
72	188772	F	72	188912	-1	1.25e-31
72	193830	F	72	195400	-1	1.25e-31
68	72029	F	68	109258	0	1.48e-31
68	72029	P	68	206847	0	1.48e-31
71	72002	F	71	112774	-1	4.91e-31
71	72002	F	71	113074	-1	4.91e-31
71	72002	F	71	113356	-1	4.91e-31
71	72002	F	71	113638	-1	4.91e-31
71	72002	P	71	202464	-1	4.91e-31
71	72002	P	71	202746	-1	4.91e-31
71	72002	P	71	203028	-1	4.91e-31
71	72002	P	71	203328	-1	4.91e-31
71	109255	F	71	114427	-1	4.91e-31
71	109255	P	71	201675	-1	4.91e-31
71	113938	F	71	114430	-1	4.91e-31
71	113938	P	71	201672	-1	4.91e-31
71	114238	F	71	114430	-1	4.91e-31
71	114238	P	71	201672	-1	4.91e-31
71	114427	P	71	206847	-1	4.91e-31
71	114430	P	71	201864	-1	4.91e-31
71	114430	P	71	202164	-1	4.91e-31
71	201672	F	71	201864	-1	4.91e-31
71	201672	F	71	202164	-1	4.91e-31
71	201675	F	71	206847	-1	4.91e-31
67	72002	F	67	72056	0	5.9e-31
67	72029	F	67	145468	0	5.9e-31
67	72029	P	67	170638	0	5.9e-31
67	72056	F	67	109258	0	5.9e-31
67	72056	P	67	206848	0	5.9e-31
70	6439	P	70	110073	-1	1.94e-30
70	6439	F	70	206030	-1	1.94e-30
70	19391	P	70	127044	-1	1.94e-30
70	19391	F	70	189059	-1	1.94e-30
70	20211	P	70	140582	-1	1.94e-30
70	20211	F	70	175521	-1	1.94e-30
70	22136	F	70	127044	-1	1.94e-30
70	22136	P	70	189059	-1	1.94e-30
70	87006	F	70	90188	-1	1.94e-30
70	90188	F	70	91695	-1	1.94e-30
70	114427	F	70	145465	-1	1.94e-30
70	114427	P	70	170638	-1	1.94e-30
70	121577	F	70	122271	-1	1.94e-30
70	121577	F	70	128112	-1	1.94e-30
70	121577	F	70	143125	-1	1.94e-30
70	121577	P	70	172978	-1	1.94e-30
70	121577	P	70	187991	-1	1.94e-30
70	121577	P	70	193832	-1	1.94e-30
70	122271	F	70	127418	-1	1.94e-30
70	122271	F	70	142431	-1	1.94e-30
70	122271	P	70	173672	-1	1.94e-30
70	122271	P	70	188685	-1	1.94e-30
70	122271	P	70	194526	-1	1.94e-30
70	126772	F	70	127044	-1	1.94e-30
70	126772	P	70	189059	-1	1.94e-30
70	127044	P	70	189331	-1	1.94e-30
70	127418	F	70	128112	-1	1.94e-30
70	127418	F	70	143125	-1	1.94e-30
70	127418	P	70	172978	-1	1.94e-30
70	127418	P	70	187991	-1	1.94e-30
70	127418	P	70	193832	-1	1.94e-30
70	128112	F	70	142431	-1	1.94e-30
70	128112	P	70	173672	-1	1.94e-30
70	128112	P	70	188685	-1	1.94e-30
70	128112	P	70	194526	-1	1.94e-30
70	142431	F	70	143125	-1	1.94e-30
70	142431	P	70	172978	-1	1.94e-30
70	142431	P	70	187991	-1	1.94e-30
70	142431	P	70	193832	-1	1.94e-30
70	143125	P	70	173672	-1	1.94e-30
70	143125	P	70	188685	-1	1.94e-30
70	143125	P	70	194526	-1	1.94e-30
70	145465	P	70	201676	-1	1.94e-30
70	170638	F	70	201676	-1	1.94e-30
70	172978	F	70	173672	-1	1.94e-30
70	172978	F	70	188685	-1	1.94e-30
70	172978	F	70	194526	-1	1.94e-30
70	173672	F	70	187991	-1	1.94e-30
70	173672	F	70	193832	-1	1.94e-30
70	187991	F	70	188685	-1	1.94e-30
70	187991	F	70	194526	-1	1.94e-30
70	188685	F	70	193832	-1	1.94e-30
70	189059	F	70	189331	-1	1.94e-30
70	193832	F	70	194526	-1	1.94e-30
66	16637	P	66	72462	0	2.36e-30
69	5315	F	69	104854	-1	7.64e-30
69	5315	P	69	211250	-1	7.64e-30
69	16854	P	69	145766	-1	7.64e-30
69	16854	F	69	170338	-1	7.64e-30
69	20123	P	69	70373	-1	7.64e-30
69	20123	P	69	119738	-1	7.64e-30
69	20123	F	69	196366	-1	7.64e-30
69	55910	P	69	86922	-1	7.64e-30
69	55910	P	69	91611	-1	7.64e-30
69	63273	P	69	87237	-1	7.64e-30
69	63273	P	69	91926	-1	7.64e-30
69	109431	F	69	145766	-1	7.64e-30
69	109431	P	69	170338	-1	7.64e-30
69	138511	F	69	145859	-1	7.64e-30
69	138511	P	69	170245	-1	7.64e-30
69	145766	P	69	206673	-1	7.64e-30
69	145859	P	69	177593	-1	7.64e-30
69	170245	F	69	177593	-1	7.64e-30
69	170338	F	69	206673	-1	7.64e-30
68	17267	F	68	97750	-1	3.01e-29
68	71745	P	68	97750	-1	3.01e-29
68	97750	P	68	108860	-1	3.01e-29
68	97750	P	68	137976	-1	3.01e-29
68	97750	P	68	145070	-1	3.01e-29
68	97750	F	68	171035	-1	3.01e-29
68	97750	F	68	178129	-1	3.01e-29
68	97750	F	68	207245	-1	3.01e-29
68	109258	F	68	112774	-1	3.01e-29
68	109258	F	68	113074	-1	3.01e-29
68	109258	F	68	113356	-1	3.01e-29
68	109258	F	68	113638	-1	3.01e-29
68	109258	F	68	114457	-1	3.01e-29
68	109258	F	68	114484	-1	3.01e-29
68	109258	P	68	201621	-1	3.01e-29
68	109258	P	68	201648	-1	3.01e-29
68	109258	P	68	202467	-1	3.01e-29
68	109258	P	68	202749	-1	3.01e-29
68	109258	P	68	203031	-1	3.01e-29
68	109258	P	68	203331	-1	3.01e-29
68	112486	F	68	113902	-1	3.01e-29
68	112486	F	68	114202	-1	3.01e-29
68	112486	P	68	201903	-1	3.01e-29
68	112486	P	68	202203	-1	3.01e-29
68	112513	F	68	113311	-1	3.01e-29
68	112513	F	68	113593	-1	3.01e-29
68	112513	P	68	202512	-1	3.01e-29
68	112513	P	68	202794	-1	3.01e-29
68	112549	F	68	113311	-1	3.01e-29
68	112549	F	68	113593	-1	3.01e-29
68	112549	P	68	202512	-1	3.01e-29
68	112549	P	68	202794	-1	3.01e-29
68	112585	F	68	113311	-1	3.01e-29
68	112585	F	68	113593	-1	3.01e-29
68	112585	P	68	202512	-1	3.01e-29
68	112585	P	68	202794	-1	3.01e-29
68	112621	F	68	113311	-1	3.01e-29
68	112621	F	68	113593	-1	3.01e-29
68	112621	P	68	202512	-1	3.01e-29
68	112621	P	68	202794	-1	3.01e-29
68	112657	F	68	113311	-1	3.01e-29
68	112657	F	68	113593	-1	3.01e-29
68	112657	P	68	202512	-1	3.01e-29
68	112657	P	68	202794	-1	3.01e-29
68	112693	F	68	113311	-1	3.01e-29
68	112693	F	68	113593	-1	3.01e-29
68	112693	P	68	202512	-1	3.01e-29
68	112693	P	68	202794	-1	3.01e-29
68	112774	P	68	206847	-1	3.01e-29
68	112930	F	68	113902	-1	3.01e-29
68	112930	F	68	114202	-1	3.01e-29
68	112930	P	68	201903	-1	3.01e-29
68	112930	P	68	202203	-1	3.01e-29
68	112957	F	68	113311	-1	3.01e-29
68	112957	F	68	113593	-1	3.01e-29
68	112957	P	68	202512	-1	3.01e-29
68	112957	P	68	202794	-1	3.01e-29
68	112993	F	68	113311	-1	3.01e-29
68	112993	F	68	113593	-1	3.01e-29
68	112993	P	68	202512	-1	3.01e-29
68	112993	P	68	202794	-1	3.01e-29
68	113074	P	68	206847	-1	3.01e-29
68	113311	F	68	113821	-1	3.01e-29
68	113311	F	68	113857	-1	3.01e-29
68	113311	F	68	114121	-1	3.01e-29
68	113311	F	68	114157	-1	3.01e-29
68	113311	P	68	201948	-1	3.01e-29
68	113311	P	68	201984	-1	3.01e-29
68	113311	P	68	202248	-1	3.01e-29
68	113311	P	68	202284	-1	3.01e-29
68	113311	P	68	203112	-1	3.01e-29
68	113311	P	68	203148	-1	3.01e-29
68	113311	P	68	203412	-1	3.01e-29
68	113311	P	68	203448	-1	3.01e-29
68	113311	P	68	203484	-1	3.01e-29
68	113311	P	68	203520	-1	3.01e-29
68	113311	P	68	203556	-1	3.01e-29
68	113311	P	68	203592	-1	3.01e-29
68	113356	P	68	206847	-1	3.01e-29
68	113593	F	68	113821	-1	3.01e-29
68	113593	F	68	113857	-1	3.01e-29
68	113593	F	68	114121	-1	3.01e-29
68	113593	F	68	114157	-1	3.01e-29
68	113593	P	68	201948	-1	3.01e-29
68	113593	P	68	201984	-1	3.01e-29
68	113593	P	68	202248	-1	3.01e-29
68	113593	P	68	202284	-1	3.01e-29
68	113593	P	68	203112	-1	3.01e-29
68	113593	P	68	203148	-1	3.01e-29
68	113593	P	68	203412	-1	3.01e-29
68	113593	P	68	203448	-1	3.01e-29
68	113593	P	68	203484	-1	3.01e-29
68	113593	P	68	203520	-1	3.01e-29
68	113593	P	68	203556	-1	3.01e-29
68	113593	P	68	203592	-1	3.01e-29
68	113638	P	68	206847	-1	3.01e-29
68	113794	F	68	113902	-1	3.01e-29
68	113794	F	68	114202	-1	3.01e-29
68	113794	P	68	201903	-1	3.01e-29
68	113794	P	68	202203	-1	3.01e-29
68	113821	P	68	202512	-1	3.01e-29
68	113821	P	68	202794	-1	3.01e-29
68	113857	P	68	202512	-1	3.01e-29
68	113857	P	68	202794	-1	3.01e-29
68	113902	F	68	114094	-1	3.01e-29
68	113902	P	68	202011	-1	3.01e-29
68	113902	P	68	202311	-1	3.01e-29
68	113902	P	68	203175	-1	3.01e-29
68	113902	P	68	203619	-1	3.01e-29
68	114094	F	68	114202	-1	3.01e-29
68	114094	P	68	201903	-1	3.01e-29
68	114094	P	68	202203	-1	3.01e-29
68	114121	P	68	202512	-1	3.01e-29
68	114121	P	68	202794	-1	3.01e-29
68	114157	P	68	202512	-1	3.01e-29
68	114157	P	68	202794	-1	3.01e-29
68	114202	P	68	202011	-1	3.01e-29
68	114202	P	68	202311	-1	3.01e-29
68	114202	P	68	203175	-1	3.01e-29
68	114202	P	68	203619	-1	3.01e-29
68	114457	P	68	206847	-1	3.01e-29
68	114484	P	68	206847	-1	3.01e-29
68	201621	F	68	206847	-1	3.01e-29
68	201648	F	68	206847	-1	3.01e-29
68	201903	F	68	202011	-1	3.01e-29
68	201903	F	68	202311	-1	3.01e-29
68	201903	F	68	203175	-1	3.01e-29
68	201903	F	68	203619	-1	3.01e-29
68	201948	F	68	202512	-1	3.01e-29
68	201948	F	68	202794	-1	3.01e-29
68	201984	F	68	202512	-1	3.01e-29
68	201984	F	68	202794	-1	3.01e-29
68	202011	F	68	202203	-1	3.01e-29
68	202203	F	68	202311	-1	3.01e-29
68	202203	F	68	203175	-1	3.01e-29
68	202203	F	68	203619	-1	3.01e-29
68	202248	F	68	202512	-1	3.01e-29
68	202248	F	68	202794	-1	3.01e-29
68	202284	F	68	202512	-1	3.01e-29
68	202284	F	68	202794	-1	3.01e-29
68	202467	F	68	206847	-1	3.01e-29
68	202512	F	68	203112	-1	3.01e-29
68	202512	F	68	203148	-1	3.01e-29
68	202512	F	68	203412	-1	3.01e-29
68	202512	F	68	203448	-1	3.01e-29
68	202512	F	68	203484	-1	3.01e-29
68	202512	F	68	203520	-1	3.01e-29
68	202512	F	68	203556	-1	3.01e-29
68	202512	F	68	203592	-1	3.01e-29
68	202749	F	68	206847	-1	3.01e-29
68	202794	F	68	203112	-1	3.01e-29
68	202794	F	68	203148	-1	3.01e-29
68	202794	F	68	203412	-1	3.01e-29
68	202794	F	68	203448	-1	3.01e-29
68	202794	F	68	203484	-1	3.01e-29
68	202794	F	68	203520	-1	3.01e-29
68	202794	F	68	203556	-1	3.01e-29
68	202794	F	68	203592	-1	3.01e-29
68	203031	F	68	206847	-1	3.01e-29
68	203331	F	68	206847	-1	3.01e-29
67	6001	P	67	144116	-1	1.19e-28
67	6001	F	67	171990	-1	1.19e-28
67	6087	P	67	71370	-1	1.19e-28
67	6087	P	67	108485	-1	1.19e-28
67	6087	F	67	207621	-1	1.19e-28
67	72029	F	67	138236	-1	1.19e-28
67	72029	P	67	177870	-1	1.19e-28
67	72056	F	67	114430	-1	1.19e-28
67	72056	P	67	201676	-1	1.19e-28
67	88783	F	67	90390	-1	1.19e-28
67	112774	F	67	145468	-1	1.19e-28
67	112774	P	67	170638	-1	1.19e-28
67	113074	F	67	145468	-1	1.19e-28
67	113074	P	67	170638	-1	1.19e-28
67	113356	F	67	145468	-1	1.19e-28
67	113356	P	67	170638	-1	1.19e-28
67	113638	F	67	145468	-1	1.19e-28
67	113638	P	67	170638	-1	1.19e-28
67	114457	F	67	145468	-1	1.19e-28
67	114457	P	67	170638	-1	1.19e-28
67	114484	F	67	145468	-1	1.19e-28
67	114484	P	67	170638	-1	1.19e-28
67	145468	P	67	201622	-1	1.19e-28
67	145468	P	67	201649	-1	1.19e-28
67	145468	P	67	202468	-1	1.19e-28
67	145468	P	67	202750	-1	1.19e-28
67	145468	P	67	203032	-1	1.19e-28
67	145468	P	67	203332	-1	1.19e-28
67	170638	F	67	201622	-1	1.19e-28
67	170638	F	67	201649	-1	1.19e-28
67	170638	F	67	202468	-1	1.19e-28
67	170638	F	67	202750	-1	1.19e-28
67	170638	F	67	203032	-1	1.19e-28
67	170638	F	67	203332	-1	1.19e-28
66	70537	F	66	126227	-1	4.68e-28
66	70537	P	66	189880	-1	4.68e-28
66	87235	F	66	88798	-1	4.68e-28
66	87235	F	66	90405	-1	4.68e-28
66	88798	F	66	91924	-1	4.68e-28
66	90405	F	66	91924	-1	4.68e-28
66	107652	F	66	126227	-1	4.68e-28
66	107652	P	66	189880	-1	4.68e-28
66	112177	F	66	128213	-1	4.68e-28
66	112177	F	66	139780	-1	4.68e-28
66	112177	P	66	176327	-1	4.68e-28
66	112177	P	66	187894	-1	4.68e-28
66	119902	F	66	126227	-1	4.68e-28
66	119902	P	66	189880	-1	4.68e-28
66	126227	F	66	140835	-1	4.68e-28
66	126227	P	66	175272	-1	4.68e-28
66	126227	P	66	196205	-1	4.68e-28
66	126227	P	66	208455	-1	4.68e-28
66	128213	P	66	203930	-1	4.68e-28
66	139780	P	66	203930	-1	4.68e-28
66	140835	P	66	189880	-1	4.68e-28
66	175272	F	66	189880	-1	4.68e-28
66	176327	F	66	203930	-1	4.68e-28
66	187894	F	66	203930	-1	4.68e-28
66	189880	F	66	196205	-1	4.68e-28
66	189880	F	66	208455	-1	4.68e-28
62	6274	P	62	121426	0	6.05e-28
62	6274	P	62	142280	0	6.05e-28
62	6274	F	62	173831	0	6.05e-28
62	6274	F	62	194685	0	6.05e-28
62	16379	F	62	19851	0	6.05e-28
62	16379	P	62	126320	0	6.05e-28
62	16379	F	62	189791	0	6.05e-28
62	19851	P	62	146252	0	6.05e-28
62	19851	F	62	169859	0	6.05e-28
62	55848	P	62	86980	0	6.05e-28
62	55848	P	62	88555	0	6.05e-28
62	55848	P	62	91669	0	6.05e-28
62	126320	F	62	146252	0	6.05e-28
62	126320	P	62	169859	0	6.05e-28
62	146252	P	62	189791	0	6.05e-28
62	169859	F	62	189791	0	6.05e-28
65	16455	P	65	70561	-1	1.84e-27
65	16455	P	65	107676	-1	1.84e-27
65	16455	P	65	119926	-1	1.84e-27
65	16455	P	65	140859	-1	1.84e-27
65	16455	F	65	175249	-1	1.84e-27
65	16455	F	65	196182	-1	1.84e-27
65	16455	F	65	208432	-1	1.84e-27
65	51808	F	65	51907	-1	1.84e-27
65	63277	P	65	88800	-1	1.84e-27
65	63277	P	65	90407	-1	1.84e-27
65	70561	F	65	109848	-1	1.84e-27
65	70561	F	65	146173	-1	1.84e-27
65	70561	P	65	169935	-1	1.84e-27
65	70561	P	65	206260	-1	1.84e-27
65	107676	F	65	109848	-1	1.84e-27
65	107676	F	65	146173	-1	1.84e-27
65	107676	P	65	169935	-1	1.84e-27
65	107676	P	65	206260	-1	1.84e-27
65	109848	F	65	119926	-1	1.84e-27
65	109848	F	65	140859	-1	1.84e-27
65	109848	P	65	175249	-1	1.84e-27
65	109848	P	65	196182	-1	1.84e-27
65	109848	P	65	208432	-1	1.84e-27
65	115496	P	65	115496	-1	1.84e-27
65	115496	F	65	200612	-1	1.84e-27
65	119926	F	65	146173	-1	1.84e-27
65	119926	P	65	169935	-1	1.84e-27
65	119926	P	65	206260	-1	1.84e-27
65	140859	F	65	146173	-1	1.84e-27
65	140859	P	65	169935	-1	1.84e-27
65	140859	P	65	206260	-1	1.84e-27
65	146173	P	65	175249	-1	1.84e-27
65	146173	P	65	196182	-1	1.84e-27
65	146173	P	65	208432	-1	1.84e-27
65	169935	F	65	175249	-1	1.84e-27
65	169935	F	65	196182	-1	1.84e-27
65	169935	F	65	208432	-1	1.84e-27
65	170661	F	65	177893	-1	1.84e-27
65	175249	F	65	206260	-1	1.84e-27
65	177893	F	65	206871	-1	1.84e-27
65	196182	F	65	206260	-1	1.84e-27
65	200612	P	65	200612	-1	1.84e-27
65	206260	F	65	208432	-1	1.84e-27
61	72117	F	61	109310	0	2.42e-27
61	72117	P	61	206802	0	2.42e-27
61	109310	F	61	145529	0	2.42e-27
61	109310	P	61	170583	0	2.42e-27
61	125989	F	61	126114	0	2.42e-27
61	125989	P	61	189998	0	2.42e-27
61	126071	F	61	126114	0	2.42e-27
61	126071	P	61	189998	0	2.42e-27
61	126114	P	61	190041	0	2.42e-27
61	126114	P	61	190123	0	2.42e-27
61	145529	P	61	206802	0	2.42e-27
61	170583	F	61	206802	0	2.42e-27
61	189998	F	61	190041	0	2.42e-27
61	189998	F	61	190123	0	2.42e-27
61	201919	F	61	202519	0	2.42e-27
61	201919	F	61	202801	0	2.42e-27
61	202219	F	61	202519	0	2.42e-27
61	202219	F	61	202801	0	2.42e-27
64	17052	P	64	71964	-1	7.26e-27
60	130661	F	60	130720	0	9.67e-27
60	130661	P	60	185393	0	9.67e-27
60	130720	P	60	185452	0	9.67e-27
60	185393	F	60	185452	0	9.67e-27
63	15591	F	63	104854	-1	2.86e-26
63	15591	P	63	211256	-1	2.86e-26
63	16457	P	63	121029	-1	2.86e-26
63	16457	P	63	141883	-1	2.86e-26
63	16457	F	63	174227	-1	2.86e-26
63	16457	F	63	195081	-1	2.86e-26
63	17052	P	63	109221	-1	2.86e-26
63	17052	P	63	145431	-1	2.86e-26
63	17052	F	63	170679	-1	2.86e-26
63	17052	F	63	206889	-1	2.86e-26
63	51838	F	63	51937	-1	2.86e-26
63	88372	F	63	89952	-1	2.86e-26
63	104854	P	63	147159	-1	2.86e-26
63	104854	F	63	168951	-1	2.86e-26
63	121029	F	63	146173	-1	2.86e-26
63	121029	P	63	169937	-1	2.86e-26
63	141883	F	63	146173	-1	2.86e-26
63	141883	P	63	169937	-1	2.86e-26
63	146173	P	63	174227	-1	2.86e-26
63	146173	P	63	195081	-1	2.86e-26
63	147159	F	63	211256	-1	2.86e-26
63	168951	P	63	211256	-1	2.86e-26
63	169937	F	63	174227	-1	2.86e-26
63	169937	F	63	195081	-1	2.86e-26
59	70984	F	59	120349	0	3.87e-26
59	70984	F	59	141282	0	3.87e-26
59	70984	P	59	174832	0	3.87e-26
59	70984	P	59	195765	0	3.87e-26
59	108099	F	59	120349	0	3.87e-26
59	108099	F	59	141282	0	3.87e-26
59	108099	P	59	174832	0	3.87e-26
59	108099	P	59	195765	0	3.87e-26
59	120349	P	59	208015	0	3.87e-26
59	141282	P	59	208015	0	3.87e-26
59	174832	F	59	208015	0	3.87e-26
59	195765	F	59	208015	0	3.87e-26
62	6266	P	62	71196	-1	1.12e-25
62	6266	P	62	108311	-1	1.12e-25
62	6266	F	62	207800	-1	1.12e-25
62	19851	P	62	70640	-1	1.12e-25
62	19851	P	62	107755	-1	1.12e-25
62	19851	P	62	120005	-1	1.12e-25
62	19851	P	62	140938	-1	1.12e-25
62	19851	F	62	175173	-1	1.12e-25
62	19851	F	62	196106	-1	1.12e-25
62	19851	F	62	208356	-1	1.12e-25
62	58010	P	62	81829	-1	1.12e-25
62	70640	F	62	126320	-1	1.12e-25
62	70640	P	62	189791	-1	1.12e-25
62	86439	P	62	118284	-1	1.12e-25
62	86439	F	62	197827	-1	1.12e-25
62	91128	P	62	118284	-1	1.12e-25
62	91128	F	62	197827	-1	1.12e-25
62	107755	F	62	126320	-1	1.12e-25
62	107755	P	62	189791	-1	1.12e-25
62	113928	F	62	114501	-1	1.12e-25
62	113928	P	62	201610	-1	1.12e-25
62	114228	F	62	114501	-1	1.12e-25
62	114228	P	62	201610	-1	1.12e-25
62	114501	P	62	201883	-1	1.12e-25
62	114501	P	62	202183	-1	1.12e-25
62	120005	F	62	126320	-1	1.12e-25
62	120005	P	62	189791	-1	1.12e-25
62	126320	F	62	140938	-1	1.12e-25
62	126320	P	62	175173	-1	1.12e-25
62	126320	P	62	196106	-1	1.12e-25
62	126320	P	62	208356	-1	1.12e-25
62	140938	P	62	189791	-1	1.12e-25
62	175173	F	62	189791	-1	1.12e-25
62	189791	F	62	196106	-1	1.12e-25
62	189791	F	62	208356	-1	1.12e-25
62	201610	F	62	201883	-1	1.12e-25
62	201610	F	62	202183	-1	1.12e-25
58	12504	F	58	16250	0	1.55e-25
58	12504	F	58	104405	0	1.55e-25
58	12504	P	58	146385	0	1.55e-25
58	12504	F	58	169730	0	1.55e-25
58	12504	P	58	211710	0	1.55e-25
58	70142	F	58	122420	0	1.55e-25
58	70142	P	58	193695	0	1.55e-25
58	119507	F	58	122420	0	1.55e-25
58	119507	P	58	193695	0	1.55e-25
58	122420	P	58	196608	0	1.55e-25
61	16467	P	61	109840	-1	4.43e-25
61	16467	F	61	206272	-1	4.43e-25
61	109310	F	61	138297	-1	4.43e-25
61	109310	P	61	177815	-1	4.43e-25
61	109840	F	61	146165	-1	4.43e-25
61	109840	P	61	169947	-1	4.43e-25
61	113230	F	61	113902	-1	4.43e-25
61	113230	F	61	114202	-1	4.43e-25
61	113230	P	61	201910	-1	4.43e-25
61	113230	P	61	202210	-1	4.43e-25
61	113512	F	61	113902	-1	4.43e-25
61	113512	F	61	114202	-1	4.43e-25
61	113512	P	61	201910	-1	4.43e-25
61	113512	P	61	202210	-1	4.43e-25
61	113902	P	61	202600	-1	4.43e-25
61	113902	P	61	202882	-1	4.43e-25
61	114202	P	61	202600	-1	4.43e-25
61	114202	P	61	202882	-1	4.43e-25
61	138297	P	61	206802	-1	4.43e-25
61	138669	F	61	139563	-1	4.43e-25
61	138669	P	61	176549	-1	4.43e-25
61	139563	P	61	177443	-1	4.43e-25
61	146165	P	61	206272	-1	4.43e-25
61	169947	F	61	206272	-1	4.43e-25
61	176549	F	61	177443	-1	4.43e-25
61	177815	F	61	206802	-1	4.43e-25
61	201910	F	61	202600	-1	4.43e-25
61	201910	F	61	202882	-1	4.43e-25
61	202210	F	61	202600	-1	4.43e-25
61	202210	F	61	202882	-1	4.43e-25
57	52388	F	57	52436	0	6.19e-25
60	6274	P	60	120552	-1	1.74e-24
60	6274	P	60	141485	-1	1.74e-24
60	6274	F	60	174628	-1	1.74e-24
60	6274	F	60	195561	-1	1.74e-24
60	72270	F	60	138450	-1	1.74e-24
60	72270	P	60	177663	-1	1.74e-24
60	73156	F	60	126786	-1	1.74e-24
60	73156	P	60	189327	-1	1.74e-24
60	170315	F	60	177663	-1	1.74e-24
59	71191	P	59	102669	-1	6.85e-24
59	71191	F	59	213445	-1	6.85e-24
59	102669	P	59	108306	-1	6.85e-24
59	102669	F	59	207808	-1	6.85e-24
59	108306	F	59	213445	-1	6.85e-24
59	112486	F	59	112738	-1	6.85e-24
59	112486	F	59	113038	-1	6.85e-24
59	112486	F	59	113320	-1	6.85e-24
59	112486	F	59	113602	-1	6.85e-24
59	112486	P	59	202512	-1	6.85e-24
59	112486	P	59	202794	-1	6.85e-24
59	112486	P	59	203076	-1	6.85e-24
59	112486	P	59	203376	-1	6.85e-24
59	112522	F	59	113230	-1	6.85e-24
59	112522	F	59	113512	-1	6.85e-24
59	112522	P	59	202602	-1	6.85e-24
59	112522	P	59	202884	-1	6.85e-24
59	112558	F	59	113230	-1	6.85e-24
59	112558	F	59	113512	-1	6.85e-24
59	112558	P	59	202602	-1	6.85e-24
59	112558	P	59	202884	-1	6.85e-24
59	112594	F	59	113230	-1	6.85e-24
59	112594	F	59	113512	-1	6.85e-24
59	112594	P	59	202602	-1	6.85e-24
59	112594	P	59	202884	-1	6.85e-24
59	112630	F	59	113230	-1	6.85e-24
59	112630	F	59	113512	-1	6.85e-24
59	112630	P	59	202602	-1	6.85e-24
59	112630	P	59	202884	-1	6.85e-24
59	112666	F	59	113230	-1	6.85e-24
59	112666	F	59	113512	-1	6.85e-24
59	112666	P	59	202602	-1	6.85e-24
59	112666	P	59	202884	-1	6.85e-24
59	112702	F	59	113230	-1	6.85e-24
59	112702	F	59	113512	-1	6.85e-24
59	112702	P	59	202602	-1	6.85e-24
59	112702	P	59	202884	-1	6.85e-24
59	112738	F	59	112930	-1	6.85e-24
59	112738	F	59	113794	-1	6.85e-24
59	112738	F	59	114094	-1	6.85e-24
59	112738	P	59	202020	-1	6.85e-24
59	112738	P	59	202320	-1	6.85e-24
59	112738	P	59	203184	-1	6.85e-24
59	112738	P	59	203628	-1	6.85e-24
59	112930	F	59	113038	-1	6.85e-24
59	112930	F	59	113320	-1	6.85e-24
59	112930	F	59	113602	-1	6.85e-24
59	112930	P	59	202512	-1	6.85e-24
59	112930	P	59	202794	-1	6.85e-24
59	112930	P	59	203076	-1	6.85e-24
59	112930	P	59	203376	-1	6.85e-24
59	112966	F	59	113230	-1	6.85e-24
59	112966	F	59	113512	-1	6.85e-24
59	112966	P	59	202602	-1	6.85e-24
59	112966	P	59	202884	-1	6.85e-24
59	113002	F	59	113230	-1	6.85e-24
59	113002	F	59	113512	-1	6.85e-24
59	113002	P	59	202602	-1	6.85e-24
59	113002	P	59	202884	-1	6.85e-24
59	113038	F	59	113794	-1	6.85e-24
59	113038	F	59	114094	-1	6.85e-24
59	113038	P	59	202020	-1	6.85e-24
59	113038	P	59	202320	-1	6.85e-24
59	113038	P	59	203184	-1	6.85e-24
59	113038	P	59	203628	-1	6.85e-24
59	113230	F	59	113830	-1	6.85e-24
59	113230	F	59	113866	-1	6.85e-24
59	113230	F	59	114130	-1	6.85e-24
59	113230	F	59	114166	-1	6.85e-24
59	113230	P	59	201948	-1	6.85e-24
59	113230	P	59	201984	-1	6.85e-24
59	113230	P	59	202248	-1	6.85e-24
59	113230	P	59	202284	-1	6.85e-24
59	113230	P	59	203112	-1	6.85e-24
59	113230	P	59	203148	-1	6.85e-24
59	113230	P	59	203412	-1	6.85e-24
59	113230	P	59	203448	-1	6.85e-24
59	113230	P	59	203484	-1	6.85e-24
59	113230	P	59	203520	-1	6.85e-24
59	113230	P	59	203556	-1	6.85e-24
59	113230	P	59	203592	-1	6.85e-24
59	113320	F	59	113794	-1	6.85e-24
59	113320	F	59	114094	-1	6.85e-24
59	113320	P	59	202020	-1	6.85e-24
59	113320	P	59	202320	-1	6.85e-24
59	113320	P	59	203184	-1	6.85e-24
59	113320	P	59	203628	-1	6.85e-24
59	113512	F	59	113830	-1	6.85e-24
59	113512	F	59	113866	-1	6.85e-24
59	113512	F	59	114130	-1	6.85e-24
59	113512	F	59	114166	-1	6.85e-24
59	113512	P	59	201948	-1	6.85e-24
59	113512	P	59	201984	-1	6.85e-24
59	113512	P	59	202248	-1	6.85e-24
59	113512	P	59	202284	-1	6.85e-24
59	113512	P	59	203112	-1	6.85e-24
59	113512	P	59	203148	-1	6.85e-24
59	113512	P	59	203412	-1	6.85e-24
59	113512	P	59	203448	-1	6.85e-24
59	113512	P	59	203484	-1	6.85e-24
59	113512	P	59	203520	-1	6.85e-24
59	113512	P	59	203556	-1	6.85e-24
59	113512	P	59	203592	-1	6.85e-24
59	113602	F	59	113794	-1	6.85e-24
59	113602	F	59	114094	-1	6.85e-24
59	113602	P	59	202020	-1	6.85e-24
59	113602	P	59	202320	-1	6.85e-24
59	113602	P	59	203184	-1	6.85e-24
59	113602	P	59	203628	-1	6.85e-24
59	113794	P	59	202512	-1	6.85e-24
59	113794	P	59	202794	-1	6.85e-24
59	113794	P	59	203076	-1	6.85e-24
59	113794	P	59	203376	-1	6.85e-24
59	113830	P	59	202602	-1	6.85e-24
59	113830	P	59	202884	-1	6.85e-24
59	113866	P	59	202602	-1	6.85e-24
59	113866	P	59	202884	-1	6.85e-24
59	114094	P	59	202512	-1	6.85e-24
59	114094	P	59	202794	-1	6.85e-24
59	114094	P	59	203076	-1	6.85e-24
59	114094	P	59	203376	-1	6.85e-24
59	114130	P	59	202602	-1	6.85e-24
59	114130	P	59	202884	-1	6.85e-24
59	114166	P	59	202602	-1	6.85e-24
59	114166	P	59	202884	-1	6.85e-24
59	144097	F	59	146676	-1	6.85e-24
59	144097	P	59	169438	-1	6.85e-24
59	146676	P	59	172017	-1	6.85e-24
59	169438	F	59	172017	-1	6.85e-24
59	201948	F	59	202602	-1	6.85e-24
59	201948	F	59	202884	-1	6.85e-24
59	201984	F	59	202602	-1	6.85e-24
59	201984	F	59	202884	-1	6.85e-24
59	202020	F	59	202512	-1	6.85e-24
59	202020	F	59	202794	-1	6.85e-24
59	202020	F	59	203076	-1	6.85e-24
59	202020	F	59	203376	-1	6.85e-24
59	202248	F	59	202602	-1	6.85e-24
59	202248	F	59	202884	-1	6.85e-24
59	202284	F	59	202602	-1	6.85e-24
59	202284	F	59	202884	-1	6.85e-24
59	202320	F	59	202512	-1	6.85e-24
59	202320	F	59	202794	-1	6.85e-24
59	202320	F	59	203076	-1	6.85e-24
59	202320	F	59	203376	-1	6.85e-24
59	202512	F	59	203184	-1	6.85e-24
59	202512	F	59	203628	-1	6.85e-24
59	202602	F	59	203112	-1	6.85e-24
59	202602	F	59	203148	-1	6.85e-24
59	202602	F	59	203412	-1	6.85e-24
59	202602	F	59	203448	-1	6.85e-24
59	202602	F	59	203484	-1	6.85e-24
59	202602	F	59	203520	-1	6.85e-24
59	202602	F	59	203556	-1	6.85e-24
59	202602	F	59	203592	-1	6.85e-24
59	202794	F	59	203184	-1	6.85e-24
59	202794	F	59	203628	-1	6.85e-24
59	202884	F	59	203112	-1	6.85e-24
59	202884	F	59	203148	-1	6.85e-24
59	202884	F	59	203412	-1	6.85e-24
59	202884	F	59	203448	-1	6.85e-24
59	202884	F	59	203484	-1	6.85e-24
59	202884	F	59	203520	-1	6.85e-24
59	202884	F	59	203556	-1	6.85e-24
59	202884	F	59	203592	-1	6.85e-24
59	203076	F	59	203184	-1	6.85e-24
59	203076	F	59	203628	-1	6.85e-24
59	203184	F	59	203376	-1	6.85e-24
59	203376	F	59	203628	-1	6.85e-24
59	207808	P	59	213445	-1	6.85e-24
55	51986	F	55	52175	0	9.91e-24
58	5320	F	58	15596	-1	2.69e-23
58	5320	P	58	147159	-1	2.69e-23
58	5320	F	58	168956	-1	2.69e-23
58	19389	P	58	73156	-1	2.69e-23
58	69483	F	58	70142	-1	2.69e-23
58	69483	F	58	119507	-1	2.69e-23
58	69483	P	58	196608	-1	2.69e-23
58	86506	P	58	118221	-1	2.69e-23
58	86506	F	58	197894	-1	2.69e-23
58	87989	P	58	118221	-1	2.69e-23
58	87989	F	58	197894	-1	2.69e-23
58	88720	F	58	90327	-1	2.69e-23
58	89576	P	58	118221	-1	2.69e-23
58	89576	F	58	197894	-1	2.69e-23
58	91195	P	58	118221	-1	2.69e-23
58	91195	F	58	197894	-1	2.69e-23
54	16056	P	54	144097	0	3.96e-23
54	16056	F	54	172022	0	3.96e-23
54	87147	F	54	88716	0	3.96e-23
54	88716	F	54	91836	0	3.96e-23
54	113955	F	54	114501	0	3.96e-23
54	113955	P	54	201618	0	3.96e-23
54	114255	F	54	114501	0	3.96e-23
54	114255	P	54	201618	0	3.96e-23
54	114501	P	54	201864	0	3.96e-23
54	114501	P	54	202164	0	3.96e-23
54	172022	F	54	207567	0	3.96e-23
57	6086	P	57	144039	-1	1.06e-22
57	6086	F	57	172077	-1	1.06e-22
53	108043	F	53	120293	0	1.58e-22
53	108043	F	53	141226	0	1.58e-22
53	108043	P	53	174894	0	1.58e-22
53	108043	P	53	195827	0	1.58e-22
53	112791	F	53	113928	0	1.58e-22
53	112791	F	53	114228	0	1.58e-22
53	112791	P	53	201892	0	1.58e-22
53	112791	P	53	202192	0	1.58e-22
53	113091	F	53	113928	0	1.58e-22
53	113091	F	53	114228	0	1.58e-22
53	113091	P	53	201892	0	1.58e-22
53	113091	P	53	202192	0	1.58e-22
53	113373	F	53	113928	0	1.58e-22
53	113373	F	53	114228	0	1.58e-22
53	113373	P	53	201892	0	1.58e-22
53	113373	P	53	202192	0	1.58e-22
53	113655	F	53	113928	0	1.58e-22
53	113655	F	53	114228	0	1.58e-22
53	113655	P	53	201892	0	1.58e-22
53	113655	P	53	202192	0	1.58e-22
53	113928	F	53	113955	0	1.58e-22
53	113928	F	53	114255	0	1.58e-22
53	113928	P	53	201865	0	1.58e-22
53	113928	P	53	202165	0	1.58e-22
53	113928	P	53	202465	0	1.58e-22
53	113928	P	53	202747	0	1.58e-22
53	113928	P	53	203029	0	1.58e-22
53	113928	P	53	203329	0	1.58e-22
53	113955	F	53	114228	0	1.58e-22
53	113955	P	53	201892	0	1.58e-22
53	113955	P	53	202192	0	1.58e-22
53	114228	F	53	114255	0	1.58e-22
53	114228	P	53	201865	0	1.58e-22
53	114228	P	53	202165	0	1.58e-22
53	114228	P	53	202465	0	1.58e-22
53	114228	P	53	202747	0	1.58e-22
53	114228	P	53	203029	0	1.58e-22
53	114228	P	53	203329	0	1.58e-22
53	114255	P	53	201892	0	1.58e-22
53	114255	P	53	202192	0	1.58e-22
53	120293	P	53	208077	0	1.58e-22
53	141226	P	53	208077	0	1.58e-22
53	174894	F	53	208077	0	1.58e-22
53	195827	F	53	208077	0	1.58e-22
53	201673	F	53	201892	0	1.58e-22
53	201673	F	53	202192	0	1.58e-22
53	201865	F	53	201892	0	1.58e-22
53	201865	F	53	202192	0	1.58e-22
53	201892	F	53	202165	0	1.58e-22
53	201892	F	53	202465	0	1.58e-22
53	201892	F	53	202747	0	1.58e-22
53	201892	F	53	203029	0	1.58e-22
53	201892	F	53	203329	0	1.58e-22
53	202165	F	53	202192	0	1.58e-22
53	202192	F	53	202465	0	1.58e-22
53	202192	F	53	202747	0	1.58e-22
53	202192	F	53	203029	0	1.58e-22
53	202192	F	53	203329	0	1.58e-22
56	17043	P	56	138215	-1	4.16e-22
56	17043	F	56	177902	-1	4.16e-22
56	56126	P	56	86797	-1	4.16e-22
56	56126	P	56	91486	-1	4.16e-22
56	70482	F	56	120791	-1	4.16e-22
56	70482	F	56	141724	-1	4.16e-22
56	70482	P	56	174393	-1	4.16e-22
56	70482	P	56	195326	-1	4.16e-22
56	107597	F	56	120791	-1	4.16e-22
56	107597	F	56	141724	-1	4.16e-22
56	107597	P	56	174393	-1	4.16e-22
56	107597	P	56	195326	-1	4.16e-22
56	119847	F	56	120791	-1	4.16e-22
56	119847	F	56	141724	-1	4.16e-22
56	119847	P	56	174393	-1	4.16e-22
56	119847	P	56	195326	-1	4.16e-22
56	120791	F	56	140780	-1	4.16e-22
56	120791	P	56	175337	-1	4.16e-22
56	120791	P	56	196270	-1	4.16e-22
56	120791	P	56	208520	-1	4.16e-22
56	140780	F	56	141724	-1	4.16e-22
56	140780	P	56	174393	-1	4.16e-22
56	140780	P	56	195326	-1	4.16e-22
56	141724	P	56	175337	-1	4.16e-22
56	141724	P	56	196270	-1	4.16e-22
56	141724	P	56	208520	-1	4.16e-22
56	174393	F	56	175337	-1	4.16e-22
56	174393	F	56	196270	-1	4.16e-22
56	174393	F	56	208520	-1	4.16e-22
56	175337	F	56	195326	-1	4.16e-22
56	195326	F	56	196270	-1	4.16e-22
56	195326	F	56	208520	-1	4.16e-22
52	173806	F	52	176558	0	6.34e-22
52	176558	F	52	194660	0	6.34e-22
55	86952	F	55	90124	-1	1.63e-21
55	87030	F	55	90212	-1	1.63e-21
55	88818	F	55	90425	-1	1.63e-21
55	90124	F	55	91641	-1	1.63e-21
55	90212	F	55	91719	-1	1.63e-21
51	109275	F	51	112764	0	2.54e-21
51	109275	F	51	113064	0	2.54e-21
51	109275	F	51	113346	0	2.54e-21
51	109275	F	51	113628	0	2.54e-21
51	109275	P	51	202494	0	2.54e-21
51	109275	P	51	202776	0	2.54e-21
51	109275	P	51	203058	0	2.54e-21
51	109275	P	51	203358	0	2.54e-21
51	112764	P	51	206847	0	2.54e-21
51	113064	P	51	206847	0	2.54e-21
51	113346	P	51	206847	0	2.54e-21
51	113628	P	51	206847	0	2.54e-21
51	202494	F	51	206847	0	2.54e-21
51	202776	F	51	206847	0	2.54e-21
51	203058	F	51	206847	0	2.54e-21
51	203358	F	51	206847	0	2.54e-21
54	8535	P	54	63592	-1	6.42e-21
54	22127	F	54	126763	-1	6.42e-21
54	22127	P	54	189356	-1	6.42e-21
54	71196	F	54	121434	-1	6.42e-21
54	71196	F	54	142288	-1	6.42e-21
54	71196	P	54	173831	-1	6.42e-21
54	71196	P	54	194685	-1	6.42e-21
54	72019	F	54	113256	-1	6.42e-21
54	72019	F	54	113538	-1	6.42e-21
54	72019	F	54	113955	-1	6.42e-21
54	72019	F	54	114255	-1	6.42e-21
54	72019	F	54	114528	-1	6.42e-21
54	72019	P	54	201591	-1	6.42e-21
54	72019	P	54	201864	-1	6.42e-21
54	72019	P	54	202164	-1	6.42e-21
54	72019	P	54	202581	-1	6.42e-21
54	72019	P	54	202863	-1	6.42e-21
54	72046	F	54	113256	-1	6.42e-21
54	72046	F	54	113538	-1	6.42e-21
54	72046	F	54	113955	-1	6.42e-21
54	72046	F	54	114255	-1	6.42e-21
54	72046	F	54	114528	-1	6.42e-21
54	72046	P	54	201591	-1	6.42e-21
54	72046	P	54	201864	-1	6.42e-21
54	72046	P	54	202164	-1	6.42e-21
54	72046	P	54	202581	-1	6.42e-21
54	72046	P	54	202863	-1	6.42e-21
54	88979	F	54	90568	-1	6.42e-21
54	108311	F	54	121434	-1	6.42e-21
54	108311	F	54	142288	-1	6.42e-21
54	108311	P	54	173831	-1	6.42e-21
54	108311	P	54	194685	-1	6.42e-21
54	121434	P	54	207808	-1	6.42e-21
54	142288	P	54	207808	-1	6.42e-21
54	173831	F	54	207808	-1	6.42e-21
54	194685	F	54	207808	-1	6.42e-21
50	15148	F	50	15201	0	1.01e-20
50	72073	F	50	112764	0	1.01e-20
50	72073	F	50	113064	0	1.01e-20
50	72073	F	50	113346	0	1.01e-20
50	72073	F	50	113628	0	1.01e-20
50	72073	F	50	114474	0	1.01e-20
50	72073	P	50	201649	0	1.01e-20
50	72073	P	50	202495	0	1.01e-20
50	72073	P	50	202777	0	1.01e-20
50	72073	P	50	203059	0	1.01e-20
50	72073	P	50	203359	0	1.01e-20
50	72350	F	50	109539	0	1.01e-20
50	72350	P	50	206584	0	1.01e-20
50	87023	P	50	88598	0	1.01e-20
50	88598	P	50	91712	0	1.01e-20
50	109552	F	50	138543	0	1.01e-20
50	109552	P	50	177580	0	1.01e-20
50	112764	F	50	145485	0	1.01e-20
50	112764	P	50	170638	0	1.01e-20
50	113064	F	50	145485	0	1.01e-20
50	113064	P	50	170638	0	1.01e-20
50	113346	F	50	145485	0	1.01e-20
50	113346	P	50	170638	0	1.01e-20
50	113628	F	50	145485	0	1.01e-20
50	113628	P	50	170638	0	1.01e-20
50	138543	P	50	206571	0	1.01e-20
50	145485	P	50	202495	0	1.01e-20
50	145485	P	50	202777	0	1.01e-20
50	145485	P	50	203059	0	1.01e-20
50	145485	P	50	203359	0	1.01e-20
50	170638	F	50	202495	0	1.01e-20
50	170638	F	50	202777	0	1.01e-20
50	170638	F	50	203059	0	1.01e-20
50	170638	F	50	203359	0	1.01e-20
53	19784	P	53	21960	-1	2.52e-20
53	70204	P	53	102501	-1	2.52e-20
53	70204	F	53	122297	-1	2.52e-20
53	70204	F	53	128138	-1	2.52e-20
53	70204	F	53	139705	-1	2.52e-20
53	70204	F	53	143151	-1	2.52e-20
[truncated: 1,835 more rows]

## Sheet: Carex littledalei
The repeat length of the first part	The starting site of the first part	Matching direction	The repeat length of the second part	The starting site of the second part	Interval distance of repeats	E-value
2663	112162	F	2663	113504	0	0
2663	112162	P	2663	195435	0	0
2663	113504	P	2663	196777	0	0
2663	195435	F	2663	196777	0	0
1499	112016	F	1499	140036	0	0
1499	112016	P	1499	170067	0	0
1499	140036	P	1499	198087	0	0
1499	170067	F	1499	198087	0	0
1498	138838	F	1498	140181	0	0
1498	138838	P	1498	169923	0	0
1498	140181	P	1498	171266	0	0
1498	169923	F	1498	171266	0	0
1354	112161	F	1354	138838	0	0
1354	112161	P	1354	171410	0	0
1354	138838	P	1354	198087	0	0
1354	171410	F	1354	198087	0	0
1353	113504	F	1353	138839	0	0
1353	113504	F	1353	140182	0	0
1353	113504	P	1353	170067	0	0
1353	113504	P	1353	171410	0	0
1353	138839	P	1353	196745	0	0
1353	140182	P	1353	196745	0	0
1353	170067	F	1353	196745	0	0
1353	171410	F	1353	196745	0	0
1321	112162	F	1321	114846	0	0
1321	112162	P	1321	195435	0	0
1321	114846	F	1321	138839	0	0
1321	114846	F	1321	140182	0	0
1321	114846	P	1321	170099	0	0
1321	114846	P	1321	171442	0	0
1321	114846	P	1321	198119	0	0
1321	138839	P	1321	195435	0	0
1321	140182	P	1321	195435	0	0
1321	170099	F	1321	195435	0	0
1321	171442	F	1321	195435	0	0
1321	195435	F	1321	198119	0	0
1035	108597	F	1035	108942	0	0
1035	108597	P	1035	201625	0	0
1035	108942	P	1035	201970	0	0
1035	201625	F	1035	201970	0	0
1026	55123	P	1026	86387	0	0
928	71044	P	928	124034	0	0
928	71044	F	928	186640	0	0
878	133298	F	878	133825	0	0
878	133298	P	878	176899	0	0
878	133825	P	878	177426	0	0
878	176899	F	878	177426	0	0
862	53487	P	862	90488	0	0
690	108597	F	690	109287	0	0
690	108597	P	690	201625	0	0
690	109287	P	690	202315	0	0
690	201625	F	690	202315	0	0
636	132740	F	636	133638	0	0
636	132740	P	636	177328	0	0
636	133638	P	636	178226	0	0
636	177328	F	636	178226	0	0
595	122243	F	595	122676	0	0
595	122243	P	595	188331	0	0
595	122676	P	595	188764	0	0
595	188331	F	595	188764	0	0
552	136384	F	552	136606	0	0
552	136384	P	552	174444	0	0
552	136606	P	552	174666	0	0
552	174444	F	552	174666	0	0
538	132740	F	538	134165	0	0
538	132740	P	538	176899	0	0
538	134165	P	538	178324	0	0
538	176899	F	538	178324	0	0
530	7402	P	530	142583	0	0
530	7402	F	530	168489	0	0
501	122872	F	501	123266	0	0
501	122872	P	501	187835	0	0
501	123266	P	501	188229	0	0
501	187835	F	501	188229	0	0
487	54183	P	487	91346	0	7.66e-284
449	132927	F	449	133298	0	5.79e-261
449	132927	P	449	177855	0	5.79e-261
449	133298	P	449	178226	0	5.79e-261
449	177855	F	449	178226	0	5.79e-261
399	122439	F	399	123266	0	7.34e-231
399	122439	P	399	187937	0	7.34e-231
399	123266	P	399	188764	0	7.34e-231
399	187937	F	399	188764	0	7.34e-231
351	133298	F	351	134352	0	5.81e-202
351	133298	P	351	176899	0	5.81e-202
351	134352	P	351	177953	0	5.81e-202
351	176899	F	351	177953	0	5.81e-202
350	122555	F	350	123636	0	2.32e-201
350	122555	P	350	187616	0	2.32e-201
350	123636	P	350	188697	0	2.32e-201
350	187616	F	350	188697	0	2.32e-201
345	108597	F	345	109632	0	2.38e-198
345	108597	P	345	201625	0	2.38e-198
345	109632	P	345	202660	0	2.38e-198
345	201625	F	345	202660	0	2.38e-198
330	136384	F	330	136828	0	2.56e-189
330	136384	P	330	174444	0	2.56e-189
330	136828	P	330	174888	0	2.56e-189
330	174444	F	330	174888	0	2.56e-189
312	135960	F	312	136116	0	1.76e-178
312	135960	P	312	175174	0	1.76e-178
312	136116	P	312	175330	0	1.76e-178
312	175174	F	312	175330	0	1.76e-178
307	112016	F	307	141379	-1	1.66e-172
307	112016	P	307	169916	-1	1.66e-172
307	141379	P	307	199279	-1	1.66e-172
307	169916	F	307	199279	-1	1.66e-172
290	8645	P	290	143357	-1	2.69e-162
290	8645	F	290	167955	-1	2.69e-162
283	122988	F	283	123636	0	5.06e-161
283	122988	P	283	187683	0	5.06e-161
283	123382	F	283	123636	0	5.06e-161
283	123382	P	283	187683	0	5.06e-161
283	123636	P	283	187937	0	5.06e-161
283	123636	P	283	188331	0	5.06e-161
283	187683	F	283	187937	0	5.06e-161
283	187683	F	283	188331	0	5.06e-161
270	96435	F	270	98313	-1	2.75e-150
259	87320	F	259	88935	-1	1.11e-143
256	96181	F	256	97909	-1	7e-142
243	8692	P	243	143357	0	6.12e-137
243	8692	F	243	168002	0	6.12e-137
233	53629	F	233	54168	0	6.42e-131
233	54168	P	233	90975	0	6.42e-131
229	122243	F	229	123757	0	1.64e-128
229	122243	P	229	187616	0	1.64e-128
229	123757	P	229	189130	0	1.64e-128
229	187616	F	229	189130	0	1.64e-128
228	72096	P	228	142455	0	6.57e-128
228	72096	F	228	168919	0	6.57e-128
232	96140	F	232	97868	-1	1.79e-127
224	80195	P	224	106466	-1	1.13e-122
224	80195	F	224	204912	-1	1.13e-122
218	53644	P	218	91615	0	6.89e-122
218	90975	F	218	91615	0	6.89e-122
219	87258	F	219	88873	-1	1.13e-119
203	56315	P	203	89221	0	7.4e-113
203	70691	P	203	125109	0	7.4e-113
203	70691	F	203	186290	0	7.4e-113
187	7590	F	187	70490	-1	1.78e-100
187	70490	P	187	142738	-1	1.78e-100
187	70490	F	187	168677	-1	1.78e-100
181	53629	P	181	90488	0	1.3e-99
181	90488	F	181	91027	0	1.3e-99
184	7964	P	184	108611	-1	1.12e-98
184	7964	P	184	108956	-1	1.12e-98
184	7964	P	184	109301	-1	1.12e-98
184	7964	P	184	109646	-1	1.12e-98
184	7964	F	184	201772	-1	1.12e-98
184	7964	F	184	202117	-1	1.12e-98
184	7964	F	184	202462	-1	1.12e-98
184	7964	F	184	202807	-1	1.12e-98
182	30272	F	182	125568	-1	1.78e-97
182	30272	P	182	185852	-1	1.78e-97
181	55769	P	181	89789	-1	7.07e-97
181	86586	F	181	89789	-1	7.07e-97
171	116976	P	171	135713	0	1.36e-93
171	116976	F	171	175718	0	1.36e-93
171	135713	F	171	194455	0	1.36e-93
171	175718	P	171	194455	0	1.36e-93
166	90488	F	166	91667	0	1.4e-90
162	5718	P	162	53461	0	3.58e-88
162	122243	F	162	123109	0	3.58e-88
162	122243	F	162	123503	0	3.58e-88
162	122243	P	162	187937	0	3.58e-88
162	122243	P	162	188331	0	3.58e-88
162	123109	P	162	189197	0	3.58e-88
162	123503	P	162	189197	0	3.58e-88
162	187937	F	162	189197	0	3.58e-88
162	188331	F	162	189197	0	3.58e-88
158	30114	F	158	125400	0	9.16e-86
158	30114	P	158	186044	0	9.16e-86
162	7540	F	162	70440	-1	1.74e-85
162	8332	P	162	143853	-1	1.74e-85
162	8332	F	162	167587	-1	1.74e-85
162	70440	P	162	142813	-1	1.74e-85
162	70440	F	162	168627	-1	1.74e-85
162	138838	F	162	141524	-1	1.74e-85
162	138838	P	162	169916	-1	1.74e-85
162	141524	P	162	172602	-1	1.74e-85
162	169916	F	162	172602	-1	1.74e-85
161	113504	F	161	141525	-1	6.91e-85
161	113504	P	161	169916	-1	6.91e-85
161	114846	F	161	141525	-1	6.91e-85
161	114846	P	161	169916	-1	6.91e-85
161	141525	P	161	196595	-1	6.91e-85
161	141525	P	161	197937	-1	6.91e-85
161	169916	F	161	196595	-1	6.91e-85
161	169916	F	161	197937	-1	6.91e-85
156	56142	P	156	86239	0	1.47e-84
156	112016	F	156	113359	0	1.47e-84
156	112016	F	156	114701	0	1.47e-84
156	112016	P	156	196745	0	1.47e-84
156	112016	P	156	198087	0	1.47e-84
156	113359	P	156	199430	0	1.47e-84
156	114701	P	156	199430	0	1.47e-84
156	132771	F	156	132849	0	1.47e-84
156	132771	F	156	133747	0	1.47e-84
156	132771	F	156	134274	0	1.47e-84
156	132771	P	156	177172	0	1.47e-84
156	132771	P	156	177699	0	1.47e-84
156	132771	P	156	178597	0	1.47e-84
156	132849	F	156	133669	0	1.47e-84
156	132849	F	156	134196	0	1.47e-84
156	132849	P	156	177250	0	1.47e-84
156	132849	P	156	177777	0	1.47e-84
156	132849	P	156	178675	0	1.47e-84
156	133669	F	156	133747	0	1.47e-84
156	133669	F	156	134274	0	1.47e-84
156	133669	P	156	177172	0	1.47e-84
156	133669	P	156	177699	0	1.47e-84
156	133669	P	156	178597	0	1.47e-84
156	133747	F	156	134196	0	1.47e-84
156	133747	P	156	177250	0	1.47e-84
156	133747	P	156	177777	0	1.47e-84
156	133747	P	156	178675	0	1.47e-84
156	134196	F	156	134274	0	1.47e-84
156	134196	P	156	177172	0	1.47e-84
156	134196	P	156	177699	0	1.47e-84
156	134196	P	156	178597	0	1.47e-84
156	134274	P	156	177250	0	1.47e-84
156	134274	P	156	177777	0	1.47e-84
156	134274	P	156	178675	0	1.47e-84
156	135960	F	156	136272	0	1.47e-84
156	135960	P	156	175174	0	1.47e-84
156	136272	P	156	175486	0	1.47e-84
156	175174	F	156	175486	0	1.47e-84
156	177172	F	156	177250	0	1.47e-84
156	177172	F	156	177777	0	1.47e-84
156	177172	F	156	178675	0	1.47e-84
156	177250	F	156	177699	0	1.47e-84
156	177250	F	156	178597	0	1.47e-84
156	177699	F	156	177777	0	1.47e-84
156	177699	F	156	178675	0	1.47e-84
156	177777	F	156	178597	0	1.47e-84
156	178597	F	156	178675	0	1.47e-84
156	196745	F	156	199430	0	1.47e-84
156	198087	F	156	199430	0	1.47e-84
157	54012	P	157	91196	-1	1.73e-82
157	90668	F	157	91196	-1	1.73e-82
155	55123	P	155	88873	-1	2.73e-81
154	53487	F	154	54015	-1	1.08e-80
154	53487	P	154	90668	-1	1.08e-80
149	86331	F	149	87936	-1	1.07e-77
147	53699	F	147	55157	-1	1.69e-76
147	53699	P	147	87232	-1	1.69e-76
147	54238	F	147	55157	-1	1.69e-76
147	54238	P	147	87232	-1	1.69e-76
147	55157	P	147	90991	-1	1.69e-76
147	55157	P	147	91631	-1	1.69e-76
147	87232	F	147	90991	-1	1.69e-76
147	87232	F	147	91631	-1	1.69e-76
146	69872	P	146	143627	-1	6.73e-76
146	69872	F	146	167829	-1	6.73e-76
145	54887	P	145	92258	-1	2.67e-75
145	108165	F	145	144463	-1	2.67e-75
145	108165	P	145	166994	-1	2.67e-75
145	144463	P	145	203292	-1	2.67e-75
145	166994	F	145	203292	-1	2.67e-75
136	5718	F	136	91214	0	1.61e-72
140	122555	F	140	123242	-1	2.64e-72
140	122555	P	140	188220	-1	2.64e-72
140	122988	F	140	123242	-1	2.64e-72
140	122988	P	140	188220	-1	2.64e-72
140	123242	F	140	123382	-1	2.64e-72
140	123242	P	140	188080	-1	2.64e-72
140	123242	P	140	188474	-1	2.64e-72
140	123242	P	140	188907	-1	2.64e-72
140	123382	P	140	188220	-1	2.64e-72
140	188080	F	140	188220	-1	2.64e-72
140	188220	F	140	188474	-1	2.64e-72
140	188220	F	140	188907	-1	2.64e-72
135	5719	P	135	54015	0	6.45e-72
135	5719	F	135	90687	0	6.45e-72
133	54860	P	133	92297	-1	4.11e-68
131	56065	P	131	89539	-1	6.48e-67
129	87871	F	129	89464	-1	1.02e-65
124	112016	F	124	116043	0	2.7e-65
124	112016	P	124	195435	0	2.7e-65
124	116043	P	124	199462	0	2.7e-65
124	195435	F	124	199462	0	2.7e-65
128	137388	P	128	141738	-1	4.06e-65
128	137388	F	128	169736	-1	4.06e-65
128	141738	F	128	174086	-1	4.06e-65
128	169736	P	128	174086	-1	4.06e-65
123	116382	P	123	137536	0	1.08e-64
123	116382	F	123	173943	0	1.08e-64
123	137536	F	123	195097	0	1.08e-64
123	173943	P	123	195097	0	1.08e-64
126	96048	F	126	96790	-1	6.39e-64
125	6098	P	125	55183	-1	2.53e-63
125	6098	F	125	87228	-1	2.53e-63
121	6102	P	121	53725	-1	6.28e-61
121	6102	P	121	54264	-1	6.28e-61
121	6102	F	121	90991	-1	6.28e-61
121	6102	F	121	91631	-1	6.28e-61
121	6190	F	121	87320	-1	6.28e-61
121	6190	F	121	88935	-1	6.28e-61
121	53699	P	121	88873	-1	6.28e-61
121	54238	P	121	88873	-1	6.28e-61
121	88873	F	121	91017	-1	6.28e-61
121	88873	F	121	91657	-1	6.28e-61
121	116511	P	121	137418	-1	6.28e-61
121	116511	F	121	174063	-1	6.28e-61
121	137418	F	121	194970	-1	6.28e-61
121	174063	P	121	194970	-1	6.28e-61
115	71863	P	115	108701	0	7.09e-60
115	71863	P	115	109046	0	7.09e-60
115	71863	P	115	109391	0	7.09e-60
115	71863	P	115	109736	0	7.09e-60
115	71863	F	115	201751	0	7.09e-60
115	71863	F	115	202096	0	7.09e-60
115	71863	F	115	202441	0	7.09e-60
115	71863	F	115	202786	0	7.09e-60
119	111920	P	119	135597	-1	9.88e-60
119	111920	F	119	175886	-1	9.88e-60
119	135597	F	119	199563	-1	9.88e-60
119	175886	P	119	199563	-1	9.88e-60
116	122439	F	116	122579	-1	6.17e-58
116	122439	F	116	123012	-1	6.17e-58
116	122439	F	116	123406	-1	6.17e-58
116	122439	F	116	123660	-1	6.17e-58
116	122439	P	116	187826	-1	6.17e-58
116	122439	P	116	188080	-1	6.17e-58
116	122439	P	116	188474	-1	6.17e-58
116	122439	P	116	188907	-1	6.17e-58
116	122579	F	116	122872	-1	6.17e-58
116	122579	P	116	188614	-1	6.17e-58
116	122579	P	116	189047	-1	6.17e-58
116	122872	F	116	123012	-1	6.17e-58
116	122872	F	116	123406	-1	6.17e-58
116	122872	F	116	123660	-1	6.17e-58
116	122872	P	116	187826	-1	6.17e-58
116	122872	P	116	188080	-1	6.17e-58
116	122872	P	116	188474	-1	6.17e-58
116	122872	P	116	188907	-1	6.17e-58
116	123012	P	116	188614	-1	6.17e-58
116	123012	P	116	189047	-1	6.17e-58
116	123406	P	116	188614	-1	6.17e-58
116	123406	P	116	189047	-1	6.17e-58
116	123660	P	116	188614	-1	6.17e-58
116	123660	P	116	189047	-1	6.17e-58
116	187826	F	116	188614	-1	6.17e-58
116	187826	F	116	189047	-1	6.17e-58
116	188080	F	116	188614	-1	6.17e-58
116	188080	F	116	189047	-1	6.17e-58
116	188474	F	116	188614	-1	6.17e-58
116	188474	F	116	189047	-1	6.17e-58
116	188614	F	116	188907	-1	6.17e-58
116	188907	F	116	189047	-1	6.17e-58
111	70331	P	111	143006	0	1.81e-57
111	70331	F	111	168485	0	1.81e-57
115	108701	F	115	124028	-1	2.45e-57
115	108701	P	115	187459	-1	2.45e-57
115	109046	F	115	124028	-1	2.45e-57
115	109046	P	115	187459	-1	2.45e-57
115	109391	F	115	124028	-1	2.45e-57
115	109391	P	115	187459	-1	2.45e-57
115	109736	F	115	124028	-1	2.45e-57
115	109736	P	115	187459	-1	2.45e-57
115	124028	P	115	201751	-1	2.45e-57
115	124028	P	115	202096	-1	2.45e-57
115	124028	P	115	202441	-1	2.45e-57
115	124028	P	115	202786	-1	2.45e-57
115	187459	F	115	201751	-1	2.45e-57
115	187459	F	115	202096	-1	2.45e-57
115	187459	F	115	202441	-1	2.45e-57
115	187459	F	115	202786	-1	2.45e-57
110	96595	F	110	98473	0	7.26e-57
109	132740	F	109	133267	0	2.9e-56
109	132740	P	109	178226	0	2.9e-56
109	133267	P	109	178753	0	2.9e-56
109	178226	F	109	178753	0	2.9e-56
108	136384	F	108	137050	0	1.16e-55
108	136384	P	108	174444	0	1.16e-55
108	137050	P	108	175110	0	1.16e-55
108	174444	F	108	175110	0	1.16e-55
107	7402	F	107	70335	0	4.64e-55
111	55157	P	111	90488	-1	6.04e-55
111	87268	F	111	90488	-1	6.04e-55
111	88883	F	111	90488	-1	6.04e-55
106	116068	P	106	137856	0	1.86e-54
106	116068	F	106	173640	0	1.86e-54
106	137856	F	106	195428	0	1.86e-54
106	173640	P	106	195428	0	1.86e-54
110	143179	F	110	143269	-1	2.39e-54
110	143179	P	110	168223	-1	2.39e-54
110	143269	P	110	168313	-1	2.39e-54
110	168223	F	110	168313	-1	2.39e-54
104	56740	P	104	88877	0	2.97e-53
108	5150	P	108	144953	-1	3.76e-53
108	5150	F	108	166541	-1	3.76e-53
107	55955	P	107	88083	-1	1.49e-52
107	70929	P	107	124961	-1	1.49e-52
107	70929	F	107	186534	-1	1.49e-52
107	86474	F	107	88083	-1	1.49e-52
107	143092	F	107	143236	-1	1.49e-52
107	143092	P	107	168259	-1	1.49e-52
107	143236	P	107	168403	-1	1.49e-52
107	168259	F	107	168403	-1	1.49e-52
106	8049	P	106	108604	-1	5.91e-52
106	8049	P	106	108949	-1	5.91e-52
106	8049	P	106	109294	-1	5.91e-52
106	8049	P	106	109639	-1	5.91e-52
106	8049	F	106	201857	-1	5.91e-52
106	8049	F	106	202202	-1	5.91e-52
106	8049	F	106	202547	-1	5.91e-52
106	8049	F	106	202892	-1	5.91e-52
101	87478	F	101	89093	0	1.9e-51
100	7832	F	100	72096	0	7.61e-51
104	53712	F	104	56740	-1	9.27e-51
104	54251	F	104	56740	-1	9.27e-51
104	55170	F	104	56740	-1	9.27e-51
104	56740	P	104	87262	-1	9.27e-51
104	56740	P	104	91021	-1	9.27e-51
104	56740	P	104	91661	-1	9.27e-51
99	112041	P	99	137863	0	3.04e-50
99	112041	F	99	173640	0	3.04e-50
99	113384	P	99	137863	0	3.04e-50
99	113384	F	99	173640	0	3.04e-50
99	114726	P	99	137863	0	3.04e-50
99	114726	F	99	173640	0	3.04e-50
99	137863	P	99	140061	0	3.04e-50
99	137863	P	99	141404	0	3.04e-50
99	137863	F	99	170099	0	3.04e-50
99	137863	F	99	171442	0	3.04e-50
99	137863	F	99	196777	0	3.04e-50
99	137863	F	99	198119	0	3.04e-50
99	137863	F	99	199462	0	3.04e-50
99	140061	F	99	173640	0	3.04e-50
99	141404	F	99	173640	0	3.04e-50
99	170099	P	99	173640	0	3.04e-50
99	171442	P	99	173640	0	3.04e-50
99	173640	P	99	196777	0	3.04e-50
99	173640	P	99	198119	0	3.04e-50
99	173640	P	99	199462	0	3.04e-50
98	116534	F	98	141738	0	1.22e-49
98	116534	P	98	169766	0	1.22e-49
98	141738	P	98	194970	0	1.22e-49
98	169766	F	98	194970	0	1.22e-49
102	73827	P	102	117094	-1	1.46e-49
102	73827	F	102	194406	-1	1.46e-49
96	56517	P	96	89134	0	1.95e-48
100	141910	F	100	145941	-1	2.28e-48
100	141910	P	100	165561	-1	2.28e-48
100	145941	P	100	169592	-1	2.28e-48
100	165561	F	100	169592	-1	2.28e-48
99	70753	P	99	144368	-1	9.04e-48
99	70753	F	99	167135	-1	9.04e-48
99	125151	F	99	144368	-1	9.04e-48
99	125151	P	99	167135	-1	9.04e-48
99	144368	P	99	186352	-1	9.04e-48
99	167135	F	99	186352	-1	9.04e-48
98	56740	P	98	90488	-1	3.58e-47
93	56056	P	93	87992	0	1.25e-46
95	6128	F	95	88873	-1	2.22e-45
95	70234	P	95	143353	-1	2.22e-45
95	70234	F	95	168154	-1	2.22e-45
94	7964	F	94	71884	-1	8.79e-45
94	53759	F	94	55217	-1	8.79e-45
94	53759	P	94	87225	-1	8.79e-45
94	54298	F	94	55217	-1	8.79e-45
94	54298	P	94	87225	-1	8.79e-45
94	55217	P	94	90984	-1	8.79e-45
94	55217	P	94	91624	-1	8.79e-45
94	73596	P	94	117333	-1	8.79e-45
94	73596	F	94	194175	-1	8.79e-45
93	6190	P	93	55123	-1	3.48e-44
93	72074	P	93	122602	-1	3.48e-44
93	72074	P	93	123035	-1	3.48e-44
93	72074	P	93	123429	-1	3.48e-44
93	72074	P	93	123683	-1	3.48e-44
93	72074	F	93	187826	-1	3.48e-44
93	72074	F	93	188080	-1	3.48e-44
93	72074	F	93	188474	-1	3.48e-44
93	72074	F	93	188907	-1	3.48e-44
87	6224	F	87	87354	0	5.11e-43
87	6224	F	87	88969	0	5.11e-43
87	6313	F	87	87444	0	5.11e-43
87	116545	P	87	137418	0	5.11e-43
87	116545	F	87	174097	0	5.11e-43
87	167052	F	87	203350	0	5.11e-43
87	174097	P	87	194970	0	5.11e-43
91	6132	P	91	56753	-1	5.45e-43
91	8844	F	91	70234	-1	5.45e-43
91	143125	F	91	143152	-1	5.45e-43
91	143125	P	91	168359	-1	5.45e-43
91	143152	P	91	168386	-1	5.45e-43
91	168359	F	91	168386	-1	5.45e-43
86	5517	F	86	6000	0	2.04e-42
86	56227	P	86	89422	0	2.04e-42
90	53668	F	90	55126	-1	2.15e-42
90	53668	P	90	87320	-1	2.15e-42
90	53668	P	90	88935	-1	2.15e-42
90	54207	F	90	55126	-1	2.15e-42
90	54207	P	90	87320	-1	2.15e-42
90	54207	P	90	88935	-1	2.15e-42
90	54796	P	90	92404	-1	2.15e-42
90	55126	P	90	90540	-1	2.15e-42
90	55126	P	90	91079	-1	2.15e-42
90	55126	P	90	91719	-1	2.15e-42
90	59187	P	90	135349	-1	2.15e-42
90	59187	F	90	176163	-1	2.15e-42
90	87320	F	90	90540	-1	2.15e-42
90	87320	F	90	91079	-1	2.15e-42
90	87320	F	90	91719	-1	2.15e-42
90	88935	F	90	90540	-1	2.15e-42
90	88935	F	90	91079	-1	2.15e-42
90	88935	F	90	91719	-1	2.15e-42
84	5174	P	84	144953	0	3.27e-41
84	5174	F	84	166565	0	3.27e-41
84	7964	P	84	124038	0	3.27e-41
84	7964	F	84	187480	0	3.27e-41
87	6313	F	87	89059	-1	1.33e-40
87	87577	F	87	89191	-1	1.33e-40
82	71387	P	82	144928	0	5.23e-40
82	71387	F	82	166592	0	5.23e-40
82	124537	F	82	144928	0	5.23e-40
82	124537	P	82	166592	0	5.23e-40
82	144928	P	82	186983	0	5.23e-40
82	166592	F	82	186983	0	5.23e-40
85	6138	F	85	90488	-1	2.08e-39
85	116725	P	85	137240	-1	2.08e-39
85	116725	F	85	174277	-1	2.08e-39
85	137240	F	85	194792	-1	2.08e-39
85	174277	P	85	194792	-1	2.08e-39
84	8560	F	84	69913	-1	8.24e-39
84	72083	P	84	122462	-1	8.24e-39
84	72083	P	84	122895	-1	8.24e-39
84	72083	P	84	123289	-1	8.24e-39
84	72083	F	84	188229	-1	8.24e-39
84	72083	F	84	188623	-1	8.24e-39
84	72083	F	84	189056	-1	8.24e-39
84	86387	F	84	89586	-1	8.24e-39
84	87992	F	84	89586	-1	8.24e-39
83	103312	P	83	112200	-1	3.26e-38
83	103312	P	83	113542	-1	3.26e-38
83	103312	P	83	114884	-1	3.26e-38
83	103312	P	83	138877	-1	3.26e-38
83	103312	P	83	140220	-1	3.26e-38
83	103312	P	83	141563	-1	3.26e-38
83	103312	F	83	169956	-1	3.26e-38
83	103312	F	83	171299	-1	3.26e-38
83	103312	F	83	172642	-1	3.26e-38
83	103312	F	83	196635	-1	3.26e-38
83	103312	F	83	197977	-1	3.26e-38
83	103312	F	83	199319	-1	3.26e-38
83	112200	F	83	208207	-1	3.26e-38
83	113542	F	83	208207	-1	3.26e-38
83	114884	F	83	208207	-1	3.26e-38
83	138877	F	83	208207	-1	3.26e-38
83	140220	F	83	208207	-1	3.26e-38
83	141563	F	83	208207	-1	3.26e-38
83	169956	P	83	208207	-1	3.26e-38
83	171299	P	83	208207	-1	3.26e-38
83	172642	P	83	208207	-1	3.26e-38
83	196635	P	83	208207	-1	3.26e-38
83	197977	P	83	208207	-1	3.26e-38
83	199319	P	83	208207	-1	3.26e-38
78	132771	F	78	132927	0	1.34e-37
78	132771	F	78	133825	0	1.34e-37
78	132771	F	78	134352	0	1.34e-37
78	132771	P	78	177172	0	1.34e-37
78	132771	P	78	177699	0	1.34e-37
78	132771	P	78	178597	0	1.34e-37
78	132849	F	78	133298	0	1.34e-37
78	132849	P	78	178226	0	1.34e-37
78	132927	F	78	133669	0	1.34e-37
78	132927	F	78	134196	0	1.34e-37
78	132927	P	78	177328	0	1.34e-37
78	132927	P	78	177855	0	1.34e-37
78	132927	P	78	178753	0	1.34e-37
78	133298	F	78	133747	0	1.34e-37
78	133298	F	78	134274	0	1.34e-37
78	133298	P	78	177250	0	1.34e-37
78	133298	P	78	177777	0	1.34e-37
78	133298	P	78	178675	0	1.34e-37
78	133669	F	78	133825	0	1.34e-37
78	133669	F	78	134352	0	1.34e-37
78	133669	P	78	177172	0	1.34e-37
78	133669	P	78	177699	0	1.34e-37
78	133669	P	78	178597	0	1.34e-37
78	133747	P	78	178226	0	1.34e-37
78	133825	F	78	134196	0	1.34e-37
78	133825	P	78	177328	0	1.34e-37
78	133825	P	78	177855	0	1.34e-37
78	133825	P	78	178753	0	1.34e-37
78	134196	F	78	134352	0	1.34e-37
78	134196	P	78	177172	0	1.34e-37
78	134196	P	78	177699	0	1.34e-37
78	134196	P	78	178597	0	1.34e-37
78	134274	P	78	178226	0	1.34e-37
78	134352	P	78	177328	0	1.34e-37
78	134352	P	78	177855	0	1.34e-37
78	134352	P	78	178753	0	1.34e-37
78	177172	F	78	177328	0	1.34e-37
78	177172	F	78	177855	0	1.34e-37
78	177172	F	78	178753	0	1.34e-37
78	177250	F	78	178226	0	1.34e-37
78	177328	F	78	177699	0	1.34e-37
78	177328	F	78	178597	0	1.34e-37
78	177699	F	78	177855	0	1.34e-37
78	177699	F	78	178753	0	1.34e-37
78	177777	F	78	178226	0	1.34e-37
78	177855	F	78	178597	0	1.34e-37
78	178226	F	78	178675	0	1.34e-37
78	178597	F	78	178753	0	1.34e-37
81	73148	P	81	146190	-1	5.08e-37
81	73148	F	81	165331	-1	5.08e-37
81	73271	P	81	112181	-1	5.08e-37
81	73271	P	81	113523	-1	5.08e-37
81	73271	P	81	114865	-1	5.08e-37
81	73271	P	81	138858	-1	5.08e-37
81	73271	P	81	140201	-1	5.08e-37
81	73271	P	81	141544	-1	5.08e-37
81	73271	F	81	169977	-1	5.08e-37
81	73271	F	81	171320	-1	5.08e-37
81	73271	F	81	172663	-1	5.08e-37
81	73271	F	81	196656	-1	5.08e-37
81	73271	F	81	197998	-1	5.08e-37
81	73271	F	81	199340	-1	5.08e-37
77	87923	F	77	89516	0	5.35e-37
77	112096	F	77	138772	0	5.35e-37
77	112096	P	77	172753	0	5.35e-37
77	138772	F	77	140116	0	5.35e-37
77	138772	F	77	141459	0	5.35e-37
77	138772	P	77	170066	0	5.35e-37
77	138772	P	77	171409	0	5.35e-37
77	138772	P	77	199429	0	5.35e-37
77	140116	P	77	172753	0	5.35e-37
77	141459	P	77	172753	0	5.35e-37
77	170066	F	77	172753	0	5.35e-37
77	171409	F	77	172753	0	5.35e-37
77	172753	F	77	199429	0	5.35e-37
80	72095	P	80	122594	-1	2.01e-36
80	72095	P	80	123027	-1	2.01e-36
80	72095	P	80	123421	-1	2.01e-36
80	72095	P	80	123675	-1	2.01e-36
80	72095	F	80	187847	-1	2.01e-36
80	72095	F	80	188101	-1	2.01e-36
80	72095	F	80	188495	-1	2.01e-36
80	72095	F	80	188928	-1	2.01e-36
80	73775	P	80	117168	-1	2.01e-36
80	73775	F	80	194354	-1	2.01e-36
76	96098	F	76	96840	0	2.14e-36
76	113439	F	76	138772	0	2.14e-36
76	113439	P	76	172754	0	2.14e-36
76	114781	F	76	138772	0	2.14e-36
76	114781	P	76	172754	0	2.14e-36
76	138772	P	76	196745	0	2.14e-36
76	138772	P	76	198087	0	2.14e-36
76	172754	F	76	196745	0	2.14e-36
76	172754	F	76	198087	0	2.14e-36
79	7832	P	79	122454	-1	7.93e-36
79	7832	P	79	122594	-1	7.93e-36
79	7832	P	79	122887	-1	7.93e-36
79	7832	P	79	123027	-1	7.93e-36
79	7832	P	79	123281	-1	7.93e-36
79	7832	P	79	123421	-1	7.93e-36
79	7832	P	79	123675	-1	7.93e-36
79	7832	F	79	187848	-1	7.93e-36
79	7832	F	79	188102	-1	7.93e-36
79	7832	F	79	188242	-1	7.93e-36
79	7832	F	79	188496	-1	7.93e-36
79	7832	F	79	188636	-1	7.93e-36
79	7832	F	79	188929	-1	7.93e-36
79	7832	F	79	189069	-1	7.93e-36
79	71235	P	79	144665	-1	7.93e-36
79	71235	F	79	166858	-1	7.93e-36
79	122454	F	79	142604	-1	7.93e-36
79	122454	P	79	168919	-1	7.93e-36
79	122594	F	79	142604	-1	7.93e-36
79	122594	P	79	168919	-1	7.93e-36
79	122887	F	79	142604	-1	7.93e-36
79	122887	P	79	168919	-1	7.93e-36
79	123027	F	79	142604	-1	7.93e-36
79	123027	P	79	168919	-1	7.93e-36
79	123281	F	79	142604	-1	7.93e-36
79	123281	P	79	168919	-1	7.93e-36
79	123421	F	79	142604	-1	7.93e-36
79	123421	P	79	168919	-1	7.93e-36
79	123675	F	79	142604	-1	7.93e-36
79	123675	P	79	168919	-1	7.93e-36
79	124692	F	79	144665	-1	7.93e-36
79	124692	P	79	166858	-1	7.93e-36
79	142604	P	79	187848	-1	7.93e-36
79	142604	P	79	188102	-1	7.93e-36
79	142604	P	79	188242	-1	7.93e-36
79	142604	P	79	188496	-1	7.93e-36
79	142604	P	79	188636	-1	7.93e-36
79	142604	P	79	188929	-1	7.93e-36
79	142604	P	79	189069	-1	7.93e-36
79	144665	P	79	186831	-1	7.93e-36
79	166858	F	79	186831	-1	7.93e-36
79	168919	F	79	187848	-1	7.93e-36
79	168919	F	79	188102	-1	7.93e-36
79	168919	F	79	188242	-1	7.93e-36
79	168919	F	79	188496	-1	7.93e-36
79	168919	F	79	188636	-1	7.93e-36
79	168919	F	79	188929	-1	7.93e-36
79	168919	F	79	189069	-1	7.93e-36
78	136445	F	78	136559	-1	3.13e-35
78	136445	F	78	136781	-1	3.13e-35
78	136445	F	78	137003	-1	3.13e-35
78	136445	P	78	174521	-1	3.13e-35
78	136445	P	78	174743	-1	3.13e-35
78	136445	P	78	174965	-1	3.13e-35
78	136559	F	78	136667	-1	3.13e-35
78	136559	F	78	136889	-1	3.13e-35
78	136559	P	78	174635	-1	3.13e-35
78	136559	P	78	174857	-1	3.13e-35
78	136559	P	78	175079	-1	3.13e-35
78	136667	F	78	136781	-1	3.13e-35
78	136667	F	78	137003	-1	3.13e-35
78	136667	P	78	174521	-1	3.13e-35
78	136667	P	78	174743	-1	3.13e-35
78	136667	P	78	174965	-1	3.13e-35
78	136781	F	78	136889	-1	3.13e-35
78	136781	P	78	174635	-1	3.13e-35
78	136781	P	78	174857	-1	3.13e-35
78	136781	P	78	175079	-1	3.13e-35
78	136889	F	78	137003	-1	3.13e-35
78	136889	P	78	174521	-1	3.13e-35
78	136889	P	78	174743	-1	3.13e-35
78	136889	P	78	174965	-1	3.13e-35
78	137003	P	78	174635	-1	3.13e-35
78	137003	P	78	174857	-1	3.13e-35
78	137003	P	78	175079	-1	3.13e-35
78	174521	F	78	174635	-1	3.13e-35
78	174521	F	78	174857	-1	3.13e-35
78	174521	F	78	175079	-1	3.13e-35
78	174635	F	78	174743	-1	3.13e-35
78	174635	F	78	174965	-1	3.13e-35
78	174743	F	78	174857	-1	3.13e-35
78	174743	F	78	175079	-1	3.13e-35
78	174857	F	78	174965	-1	3.13e-35
78	174965	F	78	175079	-1	3.13e-35
74	7703	F	74	70603	0	3.43e-35
74	70603	P	74	142738	0	3.43e-35
74	70603	F	74	168790	0	3.43e-35
77	8560	P	77	143655	-1	1.24e-34
77	8560	F	77	167870	-1	1.24e-34
77	69962	P	77	143606	-1	1.24e-34
77	69962	F	77	167919	-1	1.24e-34
73	73856	P	73	117094	0	1.37e-34
73	73856	F	73	194435	0	1.37e-34
73	95485	P	73	108800	0	1.37e-34
73	95485	P	73	109145	0	1.37e-34
73	95485	P	73	109490	0	1.37e-34
73	95485	P	73	109835	0	1.37e-34
73	95485	F	73	201694	0	1.37e-34
73	95485	F	73	202039	0	1.37e-34
73	95485	F	73	202384	0	1.37e-34
73	95485	F	73	202729	0	1.37e-34
76	7774	P	76	122223	-1	4.88e-34
76	7774	F	76	189303	-1	4.88e-34
76	122223	F	76	142665	-1	4.88e-34
76	122223	P	76	168861	-1	4.88e-34
76	142665	P	76	189303	-1	4.88e-34
76	168861	F	76	189303	-1	4.88e-34
72	143217	F	72	143307	0	5.48e-34
72	143217	P	72	168223	0	5.48e-34
72	143307	P	72	168313	0	5.48e-34
75	5518	P	75	54411	-1	1.93e-33
75	5518	F	75	91530	-1	1.93e-33
75	6001	P	75	54411	-1	1.93e-33
75	6001	F	75	91530	-1	1.93e-33
75	56131	P	75	89529	-1	1.93e-33
71	86239	F	71	89437	0	2.19e-33
71	125179	F	71	144396	0	2.19e-33
71	125179	P	71	167135	0	2.19e-33
71	144396	P	71	186352	0	2.19e-33
74	18110	F	74	135065	-1	7.61e-33
74	18110	P	74	176463	-1	7.61e-33
74	53759	P	74	88860	-1	7.61e-33
74	54298	P	74	88860	-1	7.61e-33
74	55217	P	74	88860	-1	7.61e-33
74	143125	F	74	143179	-1	7.61e-33
74	143125	P	74	168349	-1	7.61e-33
74	143152	F	74	143269	-1	7.61e-33
74	143152	P	74	168259	-1	7.61e-33
74	143179	P	74	168403	-1	7.61e-33
74	143269	P	74	168376	-1	7.61e-33
74	168259	F	74	168376	-1	7.61e-33
74	168349	F	74	168403	-1	7.61e-33
73	96107	F	73	97835	-1	3e-32
69	73682	P	69	117265	0	3.51e-32
69	73682	F	69	194268	0	3.51e-32
70	73271	F	70	103333	-1	1.84e-30
70	73271	P	70	208199	-1	1.84e-30
70	105724	P	70	145232	-1	1.84e-30
70	105724	F	70	166300	-1	1.84e-30
70	145232	F	70	205808	-1	1.84e-30
70	166300	P	70	205808	-1	1.84e-30
66	116889	F	66	116991	0	2.25e-30
66	116889	P	66	135803	0	2.25e-30
66	116889	F	66	175733	0	2.25e-30
66	116889	P	66	194545	0	2.25e-30
66	116991	P	66	194647	0	2.25e-30
66	135803	F	66	194647	0	2.25e-30
66	175733	P	66	194647	0	2.25e-30
66	194545	F	66	194647	0	2.25e-30
69	59315	P	69	135247	-1	7.26e-30
69	59315	F	69	176286	-1	7.26e-30
69	116846	P	69	137135	-1	7.26e-30
69	116846	F	69	174398	-1	7.26e-30
69	137135	F	69	194687	-1	7.26e-30
69	174398	P	69	194687	-1	7.26e-30
68	6224	P	68	55114	-1	2.86e-29
64	7766	P	64	122301	0	3.59e-29
64	7766	P	64	122734	0	3.59e-29
64	7766	P	64	123167	0	3.59e-29
64	7766	P	64	123561	0	3.59e-29
64	7766	P	64	123815	0	3.59e-29
64	7766	F	64	187723	0	3.59e-29
64	7766	F	64	187977	0	3.59e-29
64	7766	F	64	188371	0	3.59e-29
64	7766	F	64	188804	0	3.59e-29
64	7766	F	64	189237	0	3.59e-29
64	96373	F	64	98101	0	3.59e-29
64	122301	F	64	142685	0	3.59e-29
64	122301	P	64	168853	0	3.59e-29
64	122734	F	64	142685	0	3.59e-29
64	122734	P	64	168853	0	3.59e-29
64	123167	F	64	142685	0	3.59e-29
64	123167	P	64	168853	0	3.59e-29
64	123561	F	64	142685	0	3.59e-29
64	123561	P	64	168853	0	3.59e-29
64	123815	F	64	142685	0	3.59e-29
64	123815	P	64	168853	0	3.59e-29
64	142685	P	64	187723	0	3.59e-29
64	142685	P	64	187977	0	3.59e-29
64	142685	P	64	188371	0	3.59e-29
64	142685	P	64	188804	0	3.59e-29
64	142685	P	64	189237	0	3.59e-29
64	168386	F	64	168413	0	3.59e-29
64	168853	F	64	187723	0	3.59e-29
64	168853	F	64	187977	0	3.59e-29
64	168853	F	64	188371	0	3.59e-29
64	168853	F	64	188804	0	3.59e-29
64	168853	F	64	189237	0	3.59e-29
67	8494	P	67	143740	-1	1.13e-28
67	8494	F	67	167795	-1	1.13e-28
67	96849	F	67	97835	-1	1.13e-28
67	116657	P	67	137326	-1	1.13e-28
67	116657	F	67	174209	-1	1.13e-28
67	137326	F	67	194878	-1	1.13e-28
67	174209	P	67	194878	-1	1.13e-28
64	56142	P	64	87936	-1	6.9e-27
64	86331	F	64	89529	-1	6.9e-27
60	56553	P	60	87519	0	9.2e-27
60	72014	P	60	122376	0	9.2e-27
60	72014	P	60	122809	0	9.2e-27
60	72014	P	60	123890	0	9.2e-27
60	72014	F	60	187652	0	9.2e-27
60	72014	F	60	188733	0	9.2e-27
60	72014	F	60	189166	0	9.2e-27
59	165602	F	59	169633	0	3.68e-26
62	7289	F	62	7352	-1	1.07e-25
62	8223	P	62	144062	-1	1.07e-25
62	8223	F	62	167478	-1	1.07e-25
62	18137	F	62	135092	-1	1.07e-25
62	18137	P	62	176448	-1	1.07e-25
61	13259	F	61	79540	-1	4.21e-25
61	80506	P	61	106306	-1	4.21e-25
61	80506	F	61	205235	-1	4.21e-25
61	111761	F	61	117479	-1	4.21e-25
61	111761	P	61	194062	-1	4.21e-25
61	117479	P	61	199780	-1	4.21e-25
61	194062	F	61	199780	-1	4.21e-25
57	5201	F	57	71387	0	5.89e-25
57	5201	P	57	124562	0	5.89e-25
57	5201	F	57	186983	0	5.89e-25
57	53759	F	57	56787	0	5.89e-25
57	54298	F	57	56787	0	5.89e-25
57	55217	F	57	56787	0	5.89e-25
57	56787	P	57	87262	0	5.89e-25
57	56787	P	57	91021	0	5.89e-25
57	56787	P	57	91661	0	5.89e-25
57	108253	F	57	144551	0	5.89e-25
57	108253	P	57	166994	0	5.89e-25
57	144551	P	57	203292	0	5.89e-25
56	71258	P	56	144665	0	2.36e-24
56	71258	F	56	166881	0	2.36e-24
56	166881	F	56	186854	0	2.36e-24
59	6190	P	59	53699	-1	6.51e-24
59	6190	P	59	54238	-1	6.51e-24
59	6190	F	59	90540	-1	6.51e-24
59	6190	F	59	91079	-1	6.51e-24
59	6190	F	59	91719	-1	6.51e-24
59	71471	P	59	144867	-1	6.51e-24
59	71471	F	59	166676	-1	6.51e-24
59	124476	F	59	144867	-1	6.51e-24
59	124476	P	59	166676	-1	6.51e-24
59	137280	F	59	194832	-1	6.51e-24
59	144867	P	59	187067	-1	6.51e-24
59	166676	F	59	187067	-1	6.51e-24
58	5915	P	58	53897	-1	2.56e-23
58	5915	F	58	90882	-1	2.56e-23
58	29976	P	58	70694	-1	2.56e-23
58	29976	F	58	125251	-1	2.56e-23
58	29976	P	58	186293	-1	2.56e-23
58	103270	P	58	141630	-1	2.56e-23
58	103270	F	58	169914	-1	2.56e-23
58	141630	F	58	208274	-1	2.56e-23
58	169914	P	58	208274	-1	2.56e-23
54	136469	F	54	136583	0	3.77e-23
54	136469	F	54	136805	0	3.77e-23
54	136469	F	54	137027	0	3.77e-23
54	136469	P	54	174521	0	3.77e-23
54	136469	P	54	174743	0	3.77e-23
54	136469	P	54	174965	0	3.77e-23
54	136583	F	54	136691	0	3.77e-23
54	136583	F	54	136913	0	3.77e-23
54	136583	P	54	174635	0	3.77e-23
54	136583	P	54	174857	0	3.77e-23
54	136583	P	54	175079	0	3.77e-23
54	136691	F	54	136805	0	3.77e-23
54	136691	F	54	137027	0	3.77e-23
54	136691	P	54	174521	0	3.77e-23
54	136691	P	54	174743	0	3.77e-23
54	136691	P	54	174965	0	3.77e-23
54	136805	F	54	136913	0	3.77e-23
54	136805	P	54	174635	0	3.77e-23
54	136805	P	54	174857	0	3.77e-23
54	136805	P	54	175079	0	3.77e-23
54	136913	F	54	137027	0	3.77e-23
54	136913	P	54	174521	0	3.77e-23
54	136913	P	54	174743	0	3.77e-23
54	136913	P	54	174965	0	3.77e-23
54	137027	P	54	174635	0	3.77e-23
54	137027	P	54	174857	0	3.77e-23
54	137027	P	54	175079	0	3.77e-23
54	145624	P	54	145624	0	3.77e-23
54	145624	F	54	165924	0	3.77e-23
54	165924	P	54	165924	0	3.77e-23
57	56461	P	57	87607	-1	1.01e-22
53	6347	F	53	89093	0	1.51e-22
53	73876	F	53	135713	0	1.51e-22
53	73876	P	53	175836	0	1.51e-22
56	6224	P	56	53668	-1	3.96e-22
56	6224	P	56	54207	-1	3.96e-22
56	6224	F	56	90574	-1	3.96e-22
56	6224	F	56	91113	-1	3.96e-22
56	6224	F	56	91753	-1	3.96e-22
56	7774	P	56	122676	-1	3.96e-22
56	7774	P	56	123109	-1	3.96e-22
56	7774	P	56	123503	-1	3.96e-22
56	7774	P	56	123757	-1	3.96e-22
56	7774	F	56	187789	-1	3.96e-22
56	7774	F	56	188043	-1	3.96e-22
56	7774	F	56	188437	-1	3.96e-22
56	7774	F	56	188870	-1	3.96e-22
56	55760	P	56	79911	-1	3.96e-22
56	79911	F	56	86720	-1	3.96e-22
56	122243	F	56	122301	-1	3.96e-22
56	122243	F	56	122734	-1	3.96e-22
56	122243	F	56	123167	-1	3.96e-22
56	122243	F	56	123561	-1	3.96e-22
56	122243	F	56	123815	-1	3.96e-22
56	122243	P	56	187731	-1	3.96e-22
56	122243	P	56	187985	-1	3.96e-22
56	122243	P	56	188379	-1	3.96e-22
56	122243	P	56	188812	-1	3.96e-22
56	122243	P	56	189245	-1	3.96e-22
56	122301	F	56	122676	-1	3.96e-22
56	122301	F	56	123109	-1	3.96e-22
56	122301	F	56	123503	-1	3.96e-22
56	122301	F	56	123757	-1	3.96e-22
56	122301	P	56	187789	-1	3.96e-22
56	122301	P	56	188043	-1	3.96e-22
56	122301	P	56	188437	-1	3.96e-22
56	122301	P	56	188870	-1	3.96e-22
56	122301	P	56	189303	-1	3.96e-22
56	122676	F	56	122734	-1	3.96e-22
56	122676	F	56	123167	-1	3.96e-22
56	122676	F	56	123561	-1	3.96e-22
56	122676	F	56	123815	-1	3.96e-22
56	122676	F	56	142685	-1	3.96e-22
56	122676	P	56	168861	-1	3.96e-22
56	122676	P	56	187731	-1	3.96e-22
56	122676	P	56	187985	-1	3.96e-22
56	122676	P	56	188379	-1	3.96e-22
56	122676	P	56	188812	-1	3.96e-22
56	122676	P	56	189245	-1	3.96e-22
56	122734	F	56	123109	-1	3.96e-22
56	122734	F	56	123503	-1	3.96e-22
56	122734	F	56	123757	-1	3.96e-22
56	122734	P	56	187789	-1	3.96e-22
56	122734	P	56	188043	-1	3.96e-22
56	122734	P	56	188437	-1	3.96e-22
56	122734	P	56	188870	-1	3.96e-22
56	122734	P	56	189303	-1	3.96e-22
56	123109	F	56	123167	-1	3.96e-22
56	123109	F	56	123561	-1	3.96e-22
56	123109	F	56	123815	-1	3.96e-22
56	123109	F	56	142685	-1	3.96e-22
56	123109	P	56	168861	-1	3.96e-22
56	123109	P	56	187731	-1	3.96e-22
56	123109	P	56	187985	-1	3.96e-22
56	123109	P	56	188379	-1	3.96e-22
56	123109	P	56	188812	-1	3.96e-22
56	123109	P	56	189245	-1	3.96e-22
56	123167	F	56	123503	-1	3.96e-22
56	123167	F	56	123757	-1	3.96e-22
56	123167	P	56	187789	-1	3.96e-22
56	123167	P	56	188043	-1	3.96e-22
56	123167	P	56	188437	-1	3.96e-22
56	123167	P	56	188870	-1	3.96e-22
56	123167	P	56	189303	-1	3.96e-22
56	123503	F	56	123561	-1	3.96e-22
56	123503	F	56	123815	-1	3.96e-22
56	123503	F	56	142685	-1	3.96e-22
56	123503	P	56	168861	-1	3.96e-22
56	123503	P	56	187731	-1	3.96e-22
56	123503	P	56	187985	-1	3.96e-22
56	123503	P	56	188379	-1	3.96e-22
56	123503	P	56	188812	-1	3.96e-22
56	123503	P	56	189245	-1	3.96e-22
56	123561	F	56	123757	-1	3.96e-22
56	123561	P	56	187789	-1	3.96e-22
56	123561	P	56	188043	-1	3.96e-22
56	123561	P	56	188437	-1	3.96e-22
56	123561	P	56	188870	-1	3.96e-22
56	123561	P	56	189303	-1	3.96e-22
56	123757	F	56	123815	-1	3.96e-22
56	123757	F	56	142685	-1	3.96e-22
56	123757	P	56	168861	-1	3.96e-22
56	123757	P	56	187731	-1	3.96e-22
56	123757	P	56	187985	-1	3.96e-22
56	123757	P	56	188379	-1	3.96e-22
56	123757	P	56	188812	-1	3.96e-22
56	123757	P	56	189245	-1	3.96e-22
56	123815	P	56	187789	-1	3.96e-22
56	123815	P	56	188043	-1	3.96e-22
56	123815	P	56	188437	-1	3.96e-22
56	123815	P	56	188870	-1	3.96e-22
56	123815	P	56	189303	-1	3.96e-22
56	137162	F	56	194714	-1	3.96e-22
56	142685	P	56	187789	-1	3.96e-22
56	142685	P	56	188043	-1	3.96e-22
56	142685	P	56	188437	-1	3.96e-22
56	142685	P	56	188870	-1	3.96e-22
56	168861	F	56	187789	-1	3.96e-22
56	168861	F	56	188043	-1	3.96e-22
56	168861	F	56	188437	-1	3.96e-22
56	168861	F	56	188870	-1	3.96e-22
56	187731	F	56	187789	-1	3.96e-22
56	187731	F	56	188043	-1	3.96e-22
56	187731	F	56	188437	-1	3.96e-22
56	187731	F	56	188870	-1	3.96e-22
56	187731	F	56	189303	-1	3.96e-22
56	187789	F	56	187985	-1	3.96e-22
56	187789	F	56	188379	-1	3.96e-22
56	187789	F	56	188812	-1	3.96e-22
56	187789	F	56	189245	-1	3.96e-22
56	187985	F	56	188043	-1	3.96e-22
56	187985	F	56	188437	-1	3.96e-22
56	187985	F	56	188870	-1	3.96e-22
56	187985	F	56	189303	-1	3.96e-22
56	188043	F	56	188379	-1	3.96e-22
56	188043	F	56	188812	-1	3.96e-22
56	188043	F	56	189245	-1	3.96e-22
56	188379	F	56	188437	-1	3.96e-22
56	188379	F	56	188870	-1	3.96e-22
56	188379	F	56	189303	-1	3.96e-22
56	188437	F	56	188812	-1	3.96e-22
56	188437	F	56	189245	-1	3.96e-22
56	188812	F	56	188870	-1	3.96e-22
56	188812	F	56	189303	-1	3.96e-22
56	188870	F	56	189245	-1	3.96e-22
56	189245	F	56	189303	-1	3.96e-22
55	56668	P	55	87390	-1	1.55e-21
55	56668	P	55	89005	-1	1.55e-21
55	88138	F	55	89732	-1	1.55e-21
51	55217	P	51	90488	0	2.41e-21
51	56787	P	51	90488	0	2.41e-21
54	7280	P	54	143118	-1	6.1e-21
54	7280	P	54	143262	-1	6.1e-21
54	7280	F	54	168286	-1	6.1e-21
54	7280	F	54	168430	-1	6.1e-21
54	7343	P	54	143118	-1	6.1e-21
54	7343	P	54	143262	-1	6.1e-21
54	7343	F	54	168286	-1	6.1e-21
54	7343	F	54	168430	-1	6.1e-21
54	54994	P	54	92242	-1	6.1e-21
54	73221	P	54	146136	-1	6.1e-21
54	73221	F	54	165412	-1	6.1e-21
54	116771	P	54	137225	-1	6.1e-21
54	116771	F	54	174323	-1	6.1e-21
54	174323	P	54	194777	-1	6.1e-21
50	71501	P	50	125088	0	9.65e-21
50	71501	F	50	186464	0	9.65e-21
50	71973	P	50	123983	0	9.65e-21
50	71973	F	50	187569	0	9.65e-21
50	89705	P	50	89705	0	9.65e-21
50	122249	F	50	142691	0	9.65e-21
50	122249	P	50	168861	0	9.65e-21
50	124455	F	50	125088	0	9.65e-21
50	124455	P	50	186464	0	9.65e-21
50	125088	P	50	187097	0	9.65e-21
50	142691	P	50	189303	0	9.65e-21
50	186464	F	50	187097	0	9.65e-21
53	18185	F	53	135140	-1	2.4e-20
53	18185	P	53	176409	-1	2.4e-20
53	103452	P	53	112117	-1	2.4e-20
53	103452	P	53	113460	-1	2.4e-20
53	103452	P	53	114802	-1	2.4e-20
53	103452	P	53	138793	-1	2.4e-20
53	103452	P	53	140137	-1	2.4e-20
53	103452	P	53	141480	-1	2.4e-20
53	103452	F	53	170069	-1	2.4e-20
53	103452	F	53	171412	-1	2.4e-20
53	103452	F	53	172756	-1	2.4e-20
53	103452	F	53	196747	-1	2.4e-20
53	103452	F	53	198089	-1	2.4e-20
53	103452	F	53	199432	-1	2.4e-20
53	112117	F	53	208097	-1	2.4e-20
53	113460	F	53	208097	-1	2.4e-20
53	114802	F	53	208097	-1	2.4e-20
53	138793	F	53	208097	-1	2.4e-20
53	140137	F	53	208097	-1	2.4e-20
53	141480	F	53	208097	-1	2.4e-20
53	143092	F	53	143326	-1	2.4e-20
53	143092	P	53	168223	-1	2.4e-20
53	143326	P	53	168457	-1	2.4e-20
53	168223	F	53	168457	-1	2.4e-20
53	170069	P	53	208097	-1	2.4e-20
53	171412	P	53	208097	-1	2.4e-20
53	172756	P	53	208097	-1	2.4e-20
53	196747	P	53	208097	-1	2.4e-20
53	198089	P	53	208097	-1	2.4e-20
53	199432	P	53	208097	-1	2.4e-20
52	5027	P	52	145293	-1	9.41e-20
52	5027	F	52	166257	-1	9.41e-20
52	18084	F	52	135039	-1	9.41e-20
52	18084	P	52	176511	-1	9.41e-20
52	56389	P	52	87685	-1	9.41e-20
52	87685	F	52	89298	-1	9.41e-20
48	4780	P	48	4780	0	1.54e-19
51	6260	P	51	56672	-1	3.69e-19
51	7276	P	51	143296	-1	3.69e-19
51	7276	F	51	168255	-1	3.69e-19
51	7339	P	51	143296	-1	3.69e-19
51	7339	F	51	168255	-1	3.69e-19
51	145263	F	51	205839	-1	3.69e-19
47	54688	P	47	92525	0	6.17e-19
47	143125	F	47	143296	0	6.17e-19
47	143125	P	47	168259	0	6.17e-19
47	143269	F	47	143296	0	6.17e-19
47	143269	P	47	168259	0	6.17e-19
47	143296	P	47	168286	0	6.17e-19
47	143296	P	47	168430	0	6.17e-19
47	168259	F	47	168286	0	6.17e-19
47	168259	F	47	168430	0	6.17e-19
50	56366	P	50	87710	-1	1.45e-18
50	87710	F	50	89323	-1	1.45e-18
49	55859	P	49	88240	-1	5.67e-18
49	72045	P	49	122535	-1	5.67e-18
49	72045	P	49	122968	-1	5.67e-18
49	72045	P	49	123362	-1	5.67e-18
49	72045	F	49	188191	-1	5.67e-18
49	72045	F	49	188585	-1	5.67e-18
49	72045	F	49	189018	-1	5.67e-18
49	86628	F	49	88240	-1	5.67e-18
49	88240	F	49	89831	-1	5.67e-18
49	103279	P	49	112267	-1	5.67e-18
49	103279	P	49	113609	-1	5.67e-18
49	103279	P	49	114951	-1	5.67e-18
49	103279	P	49	138944	-1	5.67e-18
49	103279	P	49	140287	-1	5.67e-18
49	103279	F	49	171266	-1	5.67e-18
49	103279	F	49	172609	-1	5.67e-18
49	103279	F	49	196602	-1	5.67e-18
49	103279	F	49	197944	-1	5.67e-18
49	103279	F	49	199286	-1	5.67e-18
49	105662	P	49	145315	-1	5.67e-18
49	105662	F	49	166238	-1	5.67e-18
49	112267	F	49	208274	-1	5.67e-18
49	113609	F	49	208274	-1	5.67e-18
49	114951	F	49	208274	-1	5.67e-18
49	138944	F	49	208274	-1	5.67e-18
49	140287	F	49	208274	-1	5.67e-18
49	145315	F	49	205891	-1	5.67e-18
49	166238	P	49	205891	-1	5.67e-18
49	171266	P	49	208274	-1	5.67e-18
49	172609	P	49	208274	-1	5.67e-18
49	196602	P	49	208274	-1	5.67e-18
49	197944	P	49	208274	-1	5.67e-18
49	199286	P	49	208274	-1	5.67e-18
45	7718	P	45	122368	0	9.88e-18
45	7718	P	45	122801	0	9.88e-18
45	7718	P	45	123882	0	9.88e-18
45	7718	F	45	187675	0	9.88e-18
45	7718	F	45	188756	0	9.88e-18
45	7718	F	45	189189	0	9.88e-18
45	30065	F	45	125340	0	9.88e-18
45	30065	P	45	186217	0	9.88e-18
45	70618	P	45	122368	0	9.88e-18
45	70618	P	45	122801	0	9.88e-18
45	70618	P	45	123882	0	9.88e-18
45	70618	F	45	187675	0	9.88e-18
45	70618	F	45	188756	0	9.88e-18
45	70618	F	45	189189	0	9.88e-18
45	122368	F	45	142752	0	9.88e-18
45	122368	P	45	168805	0	9.88e-18
45	122801	F	45	142752	0	9.88e-18
45	122801	P	45	168805	0	9.88e-18
45	123882	F	45	142752	0	9.88e-18
45	123882	P	45	168805	0	9.88e-18
45	142752	P	45	187675	0	9.88e-18
45	142752	P	45	188756	0	9.88e-18
45	142752	P	45	189189	0	9.88e-18
45	168805	F	45	187675	0	9.88e-18
45	168805	F	45	188756	0	9.88e-18
45	168805	F	45	189189	0	9.88e-18
48	29998	F	48	125273	-1	2.22e-17
48	29998	P	48	186281	-1	2.22e-17
48	86173	F	48	87761	-1	2.22e-17
44	10350	P	44	19493	0	3.95e-17
44	56227	P	44	87871	0	3.95e-17
44	70992	P	44	124961	0	3.95e-17
44	70992	F	44	186597	0	3.95e-17
44	86266	F	44	87871	0	3.95e-17
44	116123	F	44	138772	0	3.95e-17
44	116123	P	44	172786	0	3.95e-17
44	136072	F	44	136606	0	3.95e-17
44	136072	F	44	136828	0	3.95e-17
44	136072	F	44	137050	0	3.95e-17
44	136072	P	44	174508	0	3.95e-17
44	136072	P	44	174730	0	3.95e-17
44	136072	P	44	174952	0	3.95e-17
44	136228	F	44	136606	0	3.95e-17
44	136228	F	44	136828	0	3.95e-17
44	136228	F	44	137050	0	3.95e-17
44	136228	P	44	174508	0	3.95e-17
44	136228	P	44	174730	0	3.95e-17
44	136228	P	44	174952	0	3.95e-17
44	136606	P	44	175330	0	3.95e-17
44	136606	P	44	175486	0	3.95e-17
44	136828	P	44	175330	0	3.95e-17
44	136828	P	44	175486	0	3.95e-17
44	137050	P	44	175330	0	3.95e-17
44	137050	P	44	175486	0	3.95e-17
44	137863	P	44	138772	0	3.95e-17
44	137863	F	44	172786	0	3.95e-17
44	138772	F	44	173695	0	3.95e-17
44	138772	P	44	195435	0	3.95e-17
44	172786	P	44	173695	0	3.95e-17
44	172786	F	44	195435	0	3.95e-17
44	174508	F	44	175330	0	3.95e-17
44	174508	F	44	175486	0	3.95e-17
44	174730	F	44	175330	0	3.95e-17
44	174730	F	44	175486	0	3.95e-17
44	174952	F	44	175330	0	3.95e-17
44	174952	F	44	175486	0	3.95e-17
47	7280	P	47	143152	-1	8.71e-17
47	7280	F	47	168403	-1	8.71e-17
47	7343	P	47	143152	-1	8.71e-17
47	7343	F	47	168403	-1	8.71e-17
47	61529	P	47	84087	-1	8.71e-17
47	79911	F	47	89923	-1	8.71e-17
47	88471	F	47	90059	-1	8.71e-17
47	116987	P	47	137118	-1	8.71e-17
47	116987	F	47	174437	-1	8.71e-17
47	135826	F	47	137118	-1	8.71e-17
47	135826	P	47	174437	-1	8.71e-17
47	136559	F	47	137111	-1	8.71e-17
47	136559	P	47	174444	-1	8.71e-17
47	136781	F	47	137111	-1	8.71e-17
47	136781	P	47	174444	-1	8.71e-17
47	137003	F	47	137111	-1	8.71e-17
47	137003	P	47	174444	-1	8.71e-17
47	137111	P	47	174552	-1	8.71e-17
47	137111	P	47	174774	-1	8.71e-17
47	137111	P	47	174996	-1	8.71e-17
47	137118	P	47	175729	-1	8.71e-17
47	137118	F	47	194568	-1	8.71e-17
47	143125	F	47	143206	-1	8.71e-17
47	143125	P	47	168349	-1	8.71e-17
47	143206	F	47	143269	-1	8.71e-17
47	143206	P	47	168286	-1	8.71e-17
47	143206	P	47	168430	-1	8.71e-17
47	143269	P	47	168349	-1	8.71e-17
47	168286	F	47	168349	-1	8.71e-17
47	168349	F	47	168430	-1	8.71e-17
47	174437	F	47	175729	-1	8.71e-17
47	174437	P	47	194568	-1	8.71e-17
47	174444	F	47	174552	-1	8.71e-17
47	174444	F	47	174774	-1	8.71e-17
47	174444	F	47	174996	-1	8.71e-17
43	30411	F	43	125707	0	1.58e-16
43	30411	P	43	185852	0	1.58e-16
46	5023	F	46	105677	-1	3.41e-16
46	5023	P	46	205879	-1	3.41e-16
46	6190	P	46	56740	-1	3.41e-16
46	55292	P	46	88813	-1	3.41e-16
46	55385	P	46	90302	-1	3.41e-16
46	55864	P	46	79817	-1	3.41e-16
46	79817	F	46	86626	-1	3.41e-16
46	79817	F	46	89829	-1	3.41e-16
46	80593	P	46	106225	-1	3.41e-16
46	80593	F	46	205331	-1	3.41e-16
46	87105	F	46	90302	-1	3.41e-16
46	87198	F	46	88813	-1	3.41e-16
46	116886	P	46	136566	-1	3.41e-16
46	116886	P	46	136788	-1	3.41e-16
46	116886	P	46	137010	-1	3.41e-16
46	116886	F	46	174546	-1	3.41e-16
46	116886	F	46	174768	-1	3.41e-16
46	116886	F	46	174990	-1	3.41e-16
46	136566	F	46	194670	-1	3.41e-16
46	136788	F	46	194670	-1	3.41e-16
46	137010	F	46	194670	-1	3.41e-16
46	174546	P	46	194670	-1	3.41e-16
46	174768	P	46	194670	-1	3.41e-16
46	174990	P	46	194670	-1	3.41e-16
46	194083	F	46	199801	-1	3.41e-16
42	7921	F	42	95515	0	6.32e-16
42	7921	P	42	108801	0	6.32e-16
42	7921	P	42	109146	0	6.32e-16
42	7921	P	42	109491	0	6.32e-16
42	7921	P	42	109836	0	6.32e-16
42	7921	F	42	201724	0	6.32e-16
42	7921	F	42	202069	0	6.32e-16
42	7921	F	42	202414	0	6.32e-16
42	7921	F	42	202759	0	6.32e-16
45	8286	P	45	144016	-1	1.33e-15
45	8286	F	45	167541	-1	1.33e-15
45	49506	F	45	49590	-1	1.33e-15
45	59074	P	45	135518	-1	1.33e-15
45	59074	F	45	176039	-1	1.33e-15
45	61340	P	45	84298	-1	1.33e-15
45	80009	F	45	90020	-1	1.33e-15
41	96052	F	41	96921	0	2.53e-15
41	96794	F	41	96921	0	2.53e-15
44	49050	F	44	49218	-1	5.22e-15
44	55817	P	44	79866	-1	5.22e-15
44	56693	P	44	87376	-1	5.22e-15
44	56693	P	44	88991	-1	5.22e-15
44	70295	P	44	121641	-1	5.22e-15
44	70295	F	44	189917	-1	5.22e-15
44	79866	F	44	86675	-1	5.22e-15
44	79866	F	44	89878	-1	5.22e-15
44	79932	F	44	89944	-1	5.22e-15
44	80124	F	44	92105	-1	5.22e-15
44	88698	F	44	90280	-1	5.22e-15
40	17779	F	40	79478	0	1.01e-14
40	116994	P	40	136566	0	1.01e-14
40	116994	P	40	136788	0	1.01e-14
40	116994	P	40	137010	0	1.01e-14
40	116994	F	40	174552	0	1.01e-14
40	116994	F	40	174774	0	1.01e-14
40	116994	F	40	174996	0	1.01e-14
40	135826	F	40	136566	0	1.01e-14
40	135826	F	40	136788	0	1.01e-14
40	135826	F	40	137010	0	1.01e-14
40	135826	P	40	174552	0	1.01e-14
40	135826	P	40	174774	0	1.01e-14
40	135826	P	40	174996	0	1.01e-14
40	136566	P	40	175736	0	1.01e-14
40	136566	F	40	194568	0	1.01e-14
40	136788	P	40	175736	0	1.01e-14
40	136788	F	40	194568	0	1.01e-14
40	137010	P	40	175736	0	1.01e-14
40	137010	F	40	194568	0	1.01e-14
40	141970	F	40	146001	0	1.01e-14
40	141970	P	40	165561	0	1.01e-14
40	146001	P	40	169592	0	1.01e-14
40	174552	F	40	175736	0	1.01e-14
40	174552	P	40	194568	0	1.01e-14
40	174774	F	40	175736	0	1.01e-14
40	174774	P	40	194568	0	1.01e-14
40	174996	F	40	175736	0	1.01e-14
40	174996	P	40	194568	0	1.01e-14
43	7241	F	43	7304	-1	2.04e-14
43	8522	P	43	143736	-1	2.04e-14
43	8522	F	43	167823	-1	2.04e-14
43	116889	P	43	137118	-1	2.04e-14
43	116889	F	43	174441	-1	2.04e-14
43	174441	P	43	194670	-1	2.04e-14
42	7285	P	42	143179	-1	7.97e-14
42	7285	P	42	143206	-1	7.97e-14
42	7285	F	42	168354	-1	7.97e-14
42	7285	F	42	168381	-1	7.97e-14
42	8262	P	42	144043	-1	7.97e-14
42	8262	F	42	167517	-1	7.97e-14
42	54763	P	42	92503	-1	7.97e-14
42	55801	P	42	88311	-1	7.97e-14
42	56332	P	42	86164	-1	7.97e-14
42	60372	F	42	60410	-1	7.97e-14
42	79884	F	42	88311	-1	7.97e-14
42	86164	F	42	89365	-1	7.97e-14
42	86693	F	42	88311	-1	7.97e-14
42	88311	F	42	89896	-1	7.97e-14
41	7722	P	41	123234	-1	3.11e-13
41	7722	P	41	123628	-1	3.11e-13
41	7722	F	41	187933	-1	3.11e-13
41	7722	F	41	188327	-1	3.11e-13
41	8645	F	41	69998	-1	3.11e-13
41	55045	P	41	91846	-1	3.11e-13
41	70622	P	41	123234	-1	3.11e-13
41	70622	P	41	123628	-1	3.11e-13
41	70622	F	41	187933	-1	3.11e-13
41	70622	F	41	188327	-1	3.11e-13
41	116181	P	41	137811	-1	3.11e-13
41	116181	F	41	173750	-1	3.11e-13
41	123234	F	41	142752	-1	3.11e-13
41	123234	P	41	168809	-1	3.11e-13
41	123628	F	41	142752	-1	3.11e-13
41	123628	P	41	168809	-1	3.11e-13
41	137811	F	41	195380	-1	3.11e-13
41	142752	P	41	187933	-1	3.11e-13
41	142752	P	41	188327	-1	3.11e-13
41	168809	F	41	187933	-1	3.11e-13
41	168809	F	41	188327	-1	3.11e-13
41	173750	P	41	195380	-1	3.11e-13
40	5807	P	40	53389	-1	1.21e-12
40	7339	P	40	143217	-1	1.21e-12
40	7339	F	40	168345	-1	1.21e-12
40	18598	P	40	40201	-1	1.21e-12
40	49194	F	40	49563	-1	1.21e-12
40	53389	F	40	53494	-1	1.21e-12
40	53389	F	40	54022	-1	1.21e-12
40	53389	P	40	90775	-1	1.21e-12
40	53389	P	40	91303	-1	1.21e-12
40	55967	P	40	89732	-1	1.21e-12
40	56516	P	40	87577	-1	1.21e-12
40	59286	P	40	135311	-1	1.21e-12
40	59286	F	40	176251	-1	1.21e-12
40	86524	F	40	89727	-1	1.21e-12
40	116892	P	40	136452	-1	1.21e-12
40	116892	P	40	136674	-1	1.21e-12
40	116892	P	40	136896	-1	1.21e-12
40	116892	F	40	174666	-1	1.21e-12
40	116892	F	40	174888	-1	1.21e-12
40	116892	F	40	175110	-1	1.21e-12
40	116994	P	40	136452	-1	1.21e-12
40	116994	P	40	136674	-1	1.21e-12
40	116994	P	40	136896	-1	1.21e-12
40	116994	F	40	174666	-1	1.21e-12
40	116994	F	40	174888	-1	1.21e-12
40	116994	F	40	175110	-1	1.21e-12
40	135676	F	40	137633	-1	1.21e-12
40	135676	P	40	173929	-1	1.21e-12
40	135826	F	40	136452	-1	1.21e-12
40	135826	F	40	136674	-1	1.21e-12
40	135826	F	40	136896	-1	1.21e-12
40	135826	P	40	174666	-1	1.21e-12
40	135826	P	40	174888	-1	1.21e-12
40	135826	P	40	175110	-1	1.21e-12
40	136452	P	40	175736	-1	1.21e-12
40	136452	F	40	194568	-1	1.21e-12
40	136452	F	40	194670	-1	1.21e-12
40	136674	P	40	175736	-1	1.21e-12
40	136674	F	40	194568	-1	1.21e-12
40	136674	F	40	194670	-1	1.21e-12
40	136896	P	40	175736	-1	1.21e-12
40	136896	F	40	194568	-1	1.21e-12
40	136896	F	40	194670	-1	1.21e-12
40	137633	P	40	175886	-1	1.21e-12
40	143163	F	40	143217	-1	1.21e-12
40	143163	P	40	168345	-1	1.21e-12
40	143217	P	40	168399	-1	1.21e-12
40	173928	F	40	175885	-1	1.21e-12
40	174666	F	40	175736	-1	1.21e-12
40	174666	P	40	194568	-1	1.21e-12
40	174666	P	40	194670	-1	1.21e-12
40	174888	F	40	175736	-1	1.21e-12
40	174888	P	40	194568	-1	1.21e-12
40	174888	P	40	194670	-1	1.21e-12
40	175110	F	40	175736	-1	1.21e-12
40	175110	P	40	194568	-1	1.21e-12
40	175110	P	40	194670	-1	1.21e-12

## Sheet: Carex lithophila
The repeat length of the first part	The starting site of the first part	Matching direction	The repeat length of the second part	The starting site of the second part	Interval distance of repeats	E-value
392	107446	F	392	129404	-1	1.07e-223
392	107446	P	392	154170	-1	1.07e-223
392	129404	P	392	176128	-1	1.07e-223
392	154170	F	392	176128	-1	1.07e-223
344	59277	F	344	62338	0	7.23e-198
340	52760	F	340	63983	-1	1.89e-192
328	107544	F	328	129502	-1	3.06e-185
328	107544	P	328	154136	-1	3.06e-185
328	129502	P	328	176094	-1	3.06e-185
328	154136	F	328	176094	-1	3.06e-185
309	124783	F	309	124854	-1	7.91e-174
309	124783	P	309	158803	-1	7.91e-174
309	124854	P	309	158874	-1	7.91e-174
309	158803	F	309	158874	-1	7.91e-174
284	79101	F	284	127621	0	9.61e-162
284	79101	P	284	156061	0	9.61e-162
287	52904	F	287	64127	-1	1.29e-160
284	29250	P	284	115086	-1	8.19e-159
284	29250	F	284	168596	-1	8.19e-159
267	62127	F	267	63493	-1	1.32e-148
263	59337	F	263	63764	-1	3.33e-146
263	62398	F	263	63764	-1	3.33e-146
258	49706	F	258	128272	0	4.33e-146
258	49706	P	258	155436	0	4.33e-146
239	29317	P	239	115064	-1	8.53e-132
239	29317	F	239	168663	-1	8.53e-132
238	124783	F	238	124925	-1	3.4e-131
238	124783	P	238	158803	-1	3.4e-131
238	124925	P	238	158945	-1	3.4e-131
238	158803	F	238	158945	-1	3.4e-131
235	59891	P	235	94435	-1	2.15e-129
229	59048	F	229	62023	0	1.25e-128
217	51110	F	217	128604	-1	1.36e-118
217	51110	P	217	155145	-1	1.36e-118
206	78893	F	206	127413	0	8.78e-115
206	78893	P	206	156347	0	8.78e-115
205	58841	F	205	58910	0	3.51e-114
185	51142	F	185	128636	0	3.86e-102
185	51142	P	185	155145	0	3.86e-102
184	114695	F	184	128952	-1	8.52e-99
184	114695	P	184	154830	-1	8.52e-99
184	128952	P	184	169087	-1	8.52e-99
184	154830	F	184	169087	-1	8.52e-99
182	50584	F	182	79195	-1	1.35e-97
182	50584	F	182	127715	-1	1.35e-97
182	50584	P	182	156069	-1	1.35e-97
176	59714	P	176	94671	-1	5.34e-94
164	50420	F	164	129971	0	1.7e-89
164	50420	P	164	153831	0	1.7e-89
167	124783	F	167	124996	-1	1.33e-88
167	124783	P	167	158803	-1	1.33e-88
167	124996	P	167	159016	-1	1.33e-88
167	158803	F	167	159016	-1	1.33e-88
165	53849	F	165	58331	-1	2.1e-87
162	53192	F	162	64415	-1	1.32e-85
161	102452	P	161	126487	-1	5.25e-85
161	102452	F	161	157318	-1	5.25e-85
161	126487	F	161	181353	-1	5.25e-85
161	157318	P	161	181353	-1	5.25e-85
156	114723	F	156	128980	0	1.11e-84
156	114723	P	156	154830	0	1.11e-84
156	125317	F	156	126515	0	1.11e-84
156	125317	P	156	157295	0	1.11e-84
156	126515	P	156	158493	0	1.11e-84
156	128980	P	156	169087	0	1.11e-84
156	157295	F	156	158493	0	1.11e-84
158	53101	F	158	64324	-1	3.3e-83
151	54448	P	151	95281	-1	5.16e-79
149	130071	F	149	130930	-1	8.15e-78
149	130071	P	149	152887	-1	8.15e-78
149	130930	P	149	153746	-1	8.15e-78
149	152887	F	149	153746	-1	8.15e-78
146	114883	F	146	129140	-1	5.11e-76
146	114883	P	146	154680	-1	5.11e-76
146	129140	P	146	168937	-1	5.11e-76
146	154680	F	146	168937	-1	5.11e-76
145	107928	F	145	129886	-1	2.03e-75
145	107928	P	145	153935	-1	2.03e-75
145	129886	P	145	175893	-1	2.03e-75
145	153935	F	145	175893	-1	2.03e-75
143	79845	F	143	128531	-1	3.2e-74
143	79845	P	143	155292	-1	3.2e-74
142	50253	F	142	126442	-1	1.27e-73
142	50253	P	142	157382	-1	1.27e-73
136	58841	F	136	58979	0	1.22e-72
133	51348	F	133	52000	0	7.83e-71
137	71536	F	137	105749	-1	1.26e-70
137	71536	P	137	178080	-1	1.26e-70
135	107971	F	135	129929	-1	1.98e-69
135	107971	P	135	153902	-1	1.98e-69
135	129929	P	135	175860	-1	1.98e-69
135	153902	F	135	175860	-1	1.98e-69
133	102452	P	133	125317	-1	3.12e-68
133	102452	F	133	158516	-1	3.12e-68
133	125317	F	133	181381	-1	3.12e-68
133	158516	P	133	181381	-1	3.12e-68
131	65718	P	131	94004	-1	4.92e-67
130	61882	F	130	63331	-1	1.95e-66
125	59152	F	125	63493	0	5.13e-66
127	59781	P	127	94653	-1	1.22e-64
126	53939	F	126	58421	-1	4.85e-64
126	114596	F	126	128853	-1	4.85e-64
126	114596	P	126	154987	-1	4.85e-64
126	128853	P	126	169244	-1	4.85e-64
126	154987	F	126	169244	-1	4.85e-64
124	54949	P	124	95693	-1	7.64e-63
124	61016	P	124	95034	-1	7.64e-63
119	126529	F	119	181395	0	2.1e-62
122	49991	F	122	129760	-1	1.2e-61
122	49991	P	122	154084	-1	1.2e-61
122	60201	P	122	94238	-1	1.2e-61
121	50285	F	121	126474	-1	4.77e-61
121	50285	P	121	157371	-1	4.77e-61
119	53819	F	119	58301	-1	7.5e-60
114	59486	F	114	63913	0	2.15e-59
114	62547	F	114	63913	0	2.15e-59
115	54557	P	115	95208	-1	1.86e-57
111	51560	F	111	127958	-1	4.59e-55
111	51560	P	111	155897	-1	4.59e-55
106	50660	F	106	79271	0	1.41e-54
106	50660	F	106	127791	0	1.41e-54
106	50660	P	106	156069	0	1.41e-54
107	51003	F	107	128486	-1	1.13e-52
107	51003	P	107	155373	-1	1.13e-52
101	71572	F	101	105785	0	1.44e-51
101	71572	P	101	178080	0	1.44e-51
104	61040	P	104	93977	-1	7.04e-51
103	60137	F	103	63173	-1	2.79e-50
103	63173	P	103	94321	-1	2.79e-50
98	58810	F	98	61992	0	9.24e-50
98	155015	F	98	169272	0	9.24e-50
102	61015	P	102	94004	-1	1.1e-49
102	61040	F	102	65772	-1	1.1e-49
97	114932	F	97	129189	0	3.7e-49
97	114932	P	97	154680	0	3.7e-49
97	129189	P	97	168937	0	3.7e-49
97	154465	F	97	176423	0	3.7e-49
101	61064	P	101	95009	-1	4.38e-49
100	59438	F	100	61053	-1	1.73e-48
100	59438	P	100	95021	-1	1.73e-48
100	61053	F	100	62499	-1	1.73e-48
100	62499	P	100	95021	-1	1.73e-48
94	53260	F	94	64483	0	2.37e-47
98	54900	P	98	95768	-1	2.72e-47
97	50298	P	97	102516	-1	1.08e-46
97	50298	F	97	181353	-1	1.08e-46
96	124783	F	96	125067	-1	4.26e-46
96	124783	P	96	158803	-1	4.26e-46
96	125067	P	96	159087	-1	4.26e-46
96	158803	F	96	159087	-1	4.26e-46
95	53753	F	95	58235	-1	1.69e-45
95	59602	P	95	94864	-1	1.69e-45
94	128047	F	94	128110	-1	6.67e-45
94	128047	P	94	155762	-1	6.67e-45
94	128110	P	94	155825	-1	6.67e-45
94	155762	F	94	155825	-1	6.67e-45
93	50420	F	93	108013	-1	2.64e-44
93	50420	P	93	175860	-1	2.64e-44
92	50192	F	92	126381	-1	1.04e-43
92	50192	P	92	157493	-1	1.04e-43
92	54054	F	92	58537	-1	1.04e-43
92	110406	F	92	110553	-1	1.04e-43
92	110406	P	92	173321	-1	1.04e-43
92	110553	P	92	173468	-1	1.04e-43
92	173321	F	92	173468	-1	1.04e-43
90	53426	P	90	94147	-1	1.64e-42
90	61788	F	90	63237	-1	1.64e-42
89	54600	P	89	95191	-1	6.47e-42
89	63876	P	89	95021	-1	6.47e-42
88	53414	F	88	61898	-1	2.56e-41
88	53414	F	88	63347	-1	2.56e-41
87	59438	F	87	65785	-1	1.01e-40
87	59438	P	87	93981	-1	1.01e-40
87	61053	F	87	63865	-1	1.01e-40
87	62499	F	87	65785	-1	1.01e-40
87	62499	P	87	93981	-1	1.01e-40
86	93592	P	86	126692	-1	4e-40
86	93592	F	86	157188	-1	4e-40
85	50028	F	85	107839	-1	1.58e-39
85	50028	P	85	176042	-1	1.58e-39
85	54699	P	85	95096	-1	1.58e-39
84	71455	F	84	105667	-1	6.25e-39
84	71455	P	84	178215	-1	6.25e-39
84	107886	F	84	129844	-1	6.25e-39
84	107886	P	84	154038	-1	6.25e-39
84	126860	F	84	132146	-1	6.25e-39
84	126860	P	84	151736	-1	6.25e-39
84	129844	P	84	175996	-1	6.25e-39
84	132146	P	84	157022	-1	6.25e-39
84	151736	F	84	157022	-1	6.25e-39
84	154038	F	84	175996	-1	6.25e-39
80	61062	F	80	65794	0	6.35e-39
83	54281	P	83	95559	-1	2.47e-38
83	60102	F	83	63138	-1	2.47e-38
83	91295	F	83	123723	-1	2.47e-38
83	91295	P	83	160160	-1	2.47e-38
79	60322	F	79	61908	0	2.54e-38
79	60322	F	79	63357	0	2.54e-38
82	60306	P	82	94173	-1	9.77e-38
80	50326	F	80	125317	-1	1.52e-36
80	50326	P	80	158569	-1	1.52e-36
80	51030	F	80	79827	-1	1.52e-36
80	65794	P	80	93979	-1	1.52e-36
76	65796	P	76	95034	0	1.63e-36
79	50114	F	79	129883	-1	6.02e-36
79	50114	P	79	154004	-1	6.02e-36
78	53424	F	78	60322	-1	2.38e-35
78	63874	F	78	65794	-1	2.38e-35
74	54999	P	74	95693	0	2.6e-35
77	49887	F	77	79767	-1	9.39e-35
77	79767	F	77	128453	-1	9.39e-35
77	79767	P	77	155436	-1	9.39e-35
77	94004	F	77	95057	-1	9.39e-35
76	61910	P	76	94161	-1	3.71e-34
76	63359	P	76	94161	-1	3.71e-34
76	79379	F	76	127967	-1	3.71e-34
76	79379	P	76	155923	-1	3.71e-34
76	93981	F	76	95034	-1	3.71e-34
75	52598	F	75	60993	-1	1.46e-33
73	58525	F	73	58715	-1	2.28e-32
73	59974	F	73	71793	-1	2.28e-32
73	71793	P	73	94514	-1	2.28e-32
69	93907	F	69	94960	0	2.66e-32
69	107378	F	69	129335	0	2.66e-32
69	107378	P	69	154562	0	2.66e-32
69	129335	P	69	176519	0	2.66e-32
69	154562	F	69	176519	0	2.66e-32
72	110451	F	72	110598	-1	8.99e-32
72	110451	P	72	173296	-1	8.99e-32
72	110598	P	72	173443	-1	8.99e-32
72	173296	F	72	173443	-1	8.99e-32
67	58841	F	67	59048	0	4.26e-31
67	58910	F	67	62023	0	4.26e-31
67	58979	F	67	62023	0	4.26e-31
70	29180	P	70	115380	-1	1.4e-30
70	29180	F	70	168516	-1	1.4e-30
70	49991	F	70	107802	-1	1.4e-30
70	49991	P	70	176094	-1	1.4e-30
70	51110	F	70	79918	-1	1.4e-30
70	65647	P	70	94136	-1	1.4e-30
70	97474	F	70	97635	-1	1.4e-30
66	92950	F	66	93043	0	1.71e-30
69	91181	F	69	123614	-1	5.51e-30
69	91181	P	69	160283	-1	5.51e-30
65	79504	F	65	128227	0	6.82e-30
65	79504	P	65	155674	0	6.82e-30
64	50520	F	64	130930	0	2.73e-29
64	50520	P	64	152972	0	2.73e-29
66	50340	P	66	102505	-1	3.38e-28
66	50340	F	66	181395	-1	3.38e-28
62	51048	F	62	128531	0	4.37e-28
62	51048	P	62	155373	0	4.37e-28
62	54722	F	62	61016	0	4.37e-28
65	5508	F	65	104882	-1	1.33e-27
65	5508	P	65	179019	-1	1.33e-27
65	50253	P	65	102608	-1	1.33e-27
65	50253	F	65	181293	-1	1.33e-27
64	60136	P	64	94361	-1	5.24e-27
64	63865	P	64	94004	-1	5.24e-27
60	116979	F	60	117038	0	6.98e-27
60	116979	P	60	166868	0	6.98e-27
60	117038	P	60	166927	0	6.98e-27
60	166868	F	60	166927	0	6.98e-27
63	109857	F	63	109950	-1	2.06e-26
63	109857	P	63	173953	-1	2.06e-26
63	109950	P	63	174046	-1	2.06e-26
63	173953	F	63	174046	-1	2.06e-26
59	151761	F	59	157047	0	2.79e-26
62	9975	F	62	10068	-1	8.12e-26
62	54722	P	62	94043	-1	8.12e-26
61	5566	F	61	104942	-1	3.2e-25
61	5566	P	61	178963	-1	3.2e-25
61	59539	P	61	93906	-1	3.2e-25
61	62600	P	61	93906	-1	3.2e-25
61	63966	P	61	93906	-1	3.2e-25
57	51614	F	57	128012	0	4.47e-25
57	51614	P	57	155897	0	4.47e-25
60	49904	F	60	50987	-1	1.26e-24
60	59539	P	60	94960	-1	1.26e-24
60	62600	P	60	94960	-1	1.26e-24
60	63966	P	60	94960	-1	1.26e-24
59	50134	F	59	107945	-1	4.94e-24
59	50134	P	59	175962	-1	4.94e-24
59	54709	F	59	59366	-1	4.94e-24
59	54709	F	59	62427	-1	4.94e-24
59	54709	F	59	63793	-1	4.94e-24
59	59366	P	59	95112	-1	4.94e-24
59	60186	F	59	63222	-1	4.94e-24
59	62427	P	59	95112	-1	4.94e-24
59	63793	P	59	95112	-1	4.94e-24
59	77996	F	59	132410	-1	4.94e-24
59	77996	P	59	151497	-1	4.94e-24
58	50075	F	58	129844	-1	1.94e-23
58	50075	P	58	154064	-1	1.94e-23
58	63913	P	58	95015	-1	1.94e-23
58	64900	F	58	110269	-1	1.94e-23
58	64900	P	58	173639	-1	1.94e-23
58	71301	F	58	105501	-1	1.94e-23
58	71301	P	58	178407	-1	1.94e-23
54	51056	F	54	79853	0	2.86e-23
57	47771	P	57	47771	-1	7.64e-23
57	59716	F	57	61309	-1	7.64e-23
57	61141	P	57	94976	-1	7.64e-23
57	61309	P	57	94788	-1	7.64e-23
53	59280	F	53	63707	0	1.14e-22
53	62341	F	53	63707	0	1.14e-22
56	51826	F	56	128080	-1	3e-22
56	51826	P	56	155830	-1	3e-22
56	59551	F	56	61166	-1	3e-22
56	61166	F	56	62612	-1	3e-22
56	64928	F	56	126739	-1	3e-22
56	64928	P	56	157171	-1	3e-22
55	40913	P	55	123390	-1	1.18e-21
55	40913	F	55	160521	-1	1.18e-21
55	51826	F	55	128143	-1	1.18e-21
55	51826	P	55	155768	-1	1.18e-21
55	53353	F	55	64575	-1	1.18e-21
51	50062	F	51	107873	0	1.83e-21
51	50062	P	51	176042	0	1.83e-21
51	59996	F	51	71815	0	1.83e-21
51	71815	P	51	94514	0	1.83e-21
54	54320	P	54	95549	-1	4.63e-21
54	77935	F	54	132341	-1	4.63e-21
54	77935	P	54	151571	-1	4.63e-21
54	102624	P	54	125239	-1	4.63e-21
54	102624	F	54	158673	-1	4.63e-21
54	125239	F	54	181288	-1	4.63e-21
54	154081	F	54	176039	-1	4.63e-21
54	158673	P	54	181288	-1	4.63e-21
50	54015	F	50	58497	0	7.32e-21
53	40814	P	53	123499	-1	1.82e-20
53	40814	F	53	160414	-1	1.82e-20
53	40868	P	53	123445	-1	1.82e-20
53	40868	F	53	160468	-1	1.82e-20
53	49655	F	53	128205	-1	1.82e-20
53	49655	P	53	155708	-1	1.82e-20
53	54652	F	53	63736	-1	1.82e-20
53	61145	P	53	93923	-1	1.82e-20
53	93634	P	53	126683	-1	1.82e-20
53	93634	F	53	157230	-1	1.82e-20
52	29119	P	52	115459	-1	7.14e-20
52	29119	F	52	168455	-1	7.14e-20
52	51003	F	52	79800	-1	7.14e-20
52	52621	F	52	54722	-1	7.14e-20
52	52675	F	52	59466	-1	7.14e-20
52	52675	F	52	61081	-1	7.14e-20
52	52675	F	52	62527	-1	7.14e-20
52	52675	F	52	65813	-1	7.14e-20
52	52675	P	52	95041	-1	7.14e-20
52	61101	F	52	63913	-1	7.14e-20
48	4794	P	48	4794	0	1.17e-19
48	54787	P	48	93992	0	1.17e-19
48	58759	F	48	63390	0	1.17e-19
48	154778	F	48	169035	0	1.17e-19
51	54054	F	51	58727	-1	2.8e-19
51	125224	F	51	126422	-1	2.8e-19
51	125224	P	51	157493	-1	2.8e-19
51	126422	P	51	158691	-1	2.8e-19
51	157493	F	51	158691	-1	2.8e-19
47	58759	F	47	61941	0	4.69e-19
50	50246	F	50	125237	-1	1.1e-18
50	50246	P	50	158679	-1	1.1e-18
50	53457	F	50	65647	-1	1.1e-18
50	59663	P	50	94848	-1	1.1e-18
46	51764	F	46	51815	0	1.87e-18
46	58759	F	46	60355	0	1.87e-18
49	61166	F	49	63978	-1	4.31e-18
49	61166	P	49	93906	-1	4.31e-18
49	61783	P	49	94316	-1	4.31e-18
49	62245	P	49	95310	-1	4.31e-18
49	63611	P	49	95310	-1	4.31e-18
48	54787	F	48	59466	-1	1.69e-17
48	54787	F	48	61081	-1	1.69e-17
48	54787	F	48	62527	-1	1.69e-17
48	54787	F	48	65813	-1	1.69e-17
48	54787	P	48	95045	-1	1.69e-17
48	61166	P	48	94960	-1	1.69e-17
44	51569	F	44	79379	0	3e-17
44	52760	F	44	59556	0	3e-17
44	52760	F	44	62617	0	3e-17
44	52760	P	44	93906	0	3e-17
44	60273	F	44	63308	0	3e-17
44	173369	F	44	173516	0	3e-17
47	50831	F	47	128223	-1	6.61e-17
47	50831	P	47	155696	-1	6.61e-17
47	52621	P	47	95111	-1	6.61e-17
47	53271	F	47	54011	-1	6.61e-17
47	54011	F	47	64494	-1	6.61e-17
47	61118	P	47	93956	-1	6.61e-17
47	61683	F	47	63138	-1	6.61e-17
47	64875	P	47	93637	-1	6.61e-17
47	94058	F	47	95111	-1	6.61e-17
43	52760	P	43	94960	0	1.2e-16
43	53697	F	43	58134	0	1.2e-16
46	51518	F	46	79264	-1	2.59e-16
46	51518	F	46	127784	-1	2.59e-16
46	51518	P	46	156136	-1	2.59e-16
46	58758	F	46	65646	-1	2.59e-16
46	59379	F	46	61016	-1	2.59e-16
46	61015	F	46	65747	-1	2.59e-16
46	61016	F	46	62440	-1	2.59e-16
46	61016	F	46	63806	-1	2.59e-16
46	71229	F	46	105420	-1	2.59e-16
46	71229	P	46	178500	-1	2.59e-16
46	101459	F	46	101474	-1	2.59e-16
46	107839	F	46	129797	-1	2.59e-16
46	107839	P	46	154123	-1	2.59e-16
46	129797	P	46	176081	-1	2.59e-16
45	5878	P	45	62220	-1	1.01e-15
45	5878	P	45	63586	-1	1.01e-15
45	52682	F	45	63900	-1	1.01e-15
45	52682	P	45	93988	-1	1.01e-15
45	53457	F	45	58759	-1	1.01e-15
45	54722	F	45	65748	-1	1.01e-15
45	58759	P	45	94161	-1	1.01e-15
45	60355	F	45	65647	-1	1.01e-15
45	61941	F	45	65647	-1	1.01e-15
45	63390	F	45	65647	-1	1.01e-15
45	65748	P	45	95113	-1	1.01e-15
41	102572	P	41	126487	0	1.92e-15
41	102572	F	41	157438	0	1.92e-15
41	157438	P	41	181353	0	1.92e-15
44	10357	F	44	10525	-1	3.96e-15
44	50660	F	44	51525	-1	3.96e-15
44	52760	F	44	61171	-1	3.96e-15
44	53430	F	44	65465	-1	3.96e-15
44	60196	F	44	61783	-1	3.96e-15
44	60328	F	44	65465	-1	3.96e-15
44	61914	F	44	65465	-1	3.96e-15
44	63237	P	44	94316	-1	3.96e-15
44	63308	P	44	94244	-1	3.96e-15
44	63363	F	44	65465	-1	3.96e-15
44	65465	P	44	94189	-1	3.96e-15
40	91239	F	40	123678	0	7.68e-15
40	91239	P	40	160248	0	7.68e-15
43	50835	F	43	79504	-1	1.55e-14
43	53275	F	43	58497	-1	1.55e-14
43	58497	F	43	64498	-1	1.55e-14
43	60410	F	43	65543	-1	1.55e-14
43	77882	P	43	102546	-1	1.55e-14
43	77882	F	43	181377	-1	1.55e-14
43	102630	P	43	126442	-1	1.55e-14
43	102630	F	43	157481	-1	1.55e-14
43	104942	P	43	131522	-1	1.55e-14
43	104942	F	43	152401	-1	1.55e-14
43	126442	F	43	181293	-1	1.55e-14
43	131522	F	43	178981	-1	1.55e-14
43	152401	P	43	178981	-1	1.55e-14
43	157481	P	43	181293	-1	1.55e-14
41	5602	F	41	104978	-1	2.36e-13
41	5602	P	41	178947	-1	2.36e-13
41	52682	F	41	54794	-1	2.36e-13
41	54406	P	41	95433	-1	2.36e-13
41	63913	F	41	65833	-1	2.36e-13
41	64881	F	41	126692	-1	2.36e-13
41	64881	P	41	157233	-1	2.36e-13
41	67556	P	41	89088	-1	2.36e-13
40	10007	F	40	10385	-1	9.21e-13
40	54746	P	40	94041	-1	9.21e-13
40	59722	F	40	62764	-1	9.21e-13
40	61989	F	40	63438	-1	9.21e-13
40	62764	P	40	94799	-1	9.21e-13
40	79467	F	40	128064	-1	9.21e-13
40	79467	F	40	128127	-1	9.21e-13
40	79467	P	40	155799	-1	9.21e-13
40	79467	P	40	155862	-1	9.21e-13

## Sheet: Carex siderosticta
The repeat length of the first part	The starting site of the first part	Matching direction	The repeat length of the second part	The starting site of the second part	Interval distance of repeats	E-value
1670	85787	F	1670	87066	0	0
1543	53971	P	1543	86902	0	0
1379	53971	P	1379	85787	0	0
737	110191	F	737	124348	-1	0
737	110191	P	737	172649	-1	0
737	124348	P	737	186806	-1	0
710	110218	F	710	124375	0	0
710	110218	P	710	172649	0	0
710	124375	P	710	186806	0	0
710	172649	F	710	186806	0	0
642	113303	F	642	119440	0	0
642	113303	P	642	177652	0	0
642	119440	P	642	183789	0	0
642	177652	F	642	183789	0	0
587	108775	F	587	136328	-1	0
587	108775	P	587	160819	-1	0
587	136328	P	587	188372	-1	0
587	160819	F	587	188372	-1	0
555	54959	P	555	88181	0	0
553	108962	F	553	136515	-1	0
553	108962	P	553	160666	-1	0
553	136515	P	553	188219	-1	0
553	160666	F	553	188219	-1	0
537	107929	F	537	123375	-1	0
537	107929	P	537	173822	-1	0
537	123375	P	537	189268	-1	0
537	173822	F	537	189268	-1	0
521	113821	F	521	120009	0	0
521	113821	P	521	177204	0	0
521	120009	P	521	183392	0	0
521	177204	F	521	183392	0	0
510	13851	F	510	104689	0	0
510	13851	P	510	192535	0	0
487	112850	F	487	120498	-1	9.81e-281
487	112850	P	487	176749	-1	9.81e-281
487	120498	P	487	184397	-1	9.81e-281
487	176749	F	487	184397	-1	9.81e-281
426	173933	F	426	189379	0	3.57e-247
420	112917	F	420	120565	0	1.46e-243
420	112917	P	420	176749	0	1.46e-243
420	120565	P	420	184397	0	1.46e-243
405	85773	F	405	88331	-1	1.91e-231
302	110550	F	302	123266	-1	1.46e-169
302	110550	P	302	174166	-1	1.46e-169
302	123266	F	302	124707	-1	1.46e-169
302	123266	P	302	172725	-1	1.46e-169
302	123266	P	302	186882	-1	1.46e-169
302	124707	P	302	174166	-1	1.46e-169
302	172725	F	302	174166	-1	1.46e-169
302	174166	F	302	186882	-1	1.46e-169
288	86886	F	288	89465	-1	3.75e-161
288	88165	F	288	89465	-1	3.75e-161
283	55217	P	283	89495	-1	3.77e-158
283	86916	F	283	89495	-1	3.77e-158
283	88195	F	283	89495	-1	3.77e-158
280	53971	P	280	89465	-1	2.39e-156
272	55242	P	272	89481	-1	1.52e-151
264	53971	F	264	55250	0	1.22e-149
266	110528	F	266	123244	-1	6.09e-148
266	110528	P	266	174224	-1	6.09e-148
266	123244	F	266	124685	-1	6.09e-148
266	123244	P	266	172783	-1	6.09e-148
266	123244	P	266	186940	-1	6.09e-148
266	124685	P	266	174224	-1	6.09e-148
266	172783	F	266	174224	-1	6.09e-148
266	174224	F	266	186940	-1	6.09e-148
237	109872	F	237	123966	-1	1.56e-130
237	109872	P	237	173531	-1	1.56e-130
237	123966	P	237	187625	-1	1.56e-130
237	173531	F	237	187625	-1	1.56e-130
226	137054	F	226	137506	0	9.22e-127
226	137054	P	226	160002	0	9.22e-127
226	137506	P	226	160454	0	9.22e-127
226	160002	F	226	160454	0	9.22e-127
203	54068	P	203	91050	0	6.49e-113
203	86866	F	203	91050	0	6.49e-113
203	88145	F	203	91050	0	6.49e-113
201	85573	P	201	121801	-1	6.26e-109
201	85573	F	201	175732	-1	6.26e-109
195	70696	P	195	109251	-1	2.49e-105
195	70696	F	195	188288	-1	2.49e-105
193	107929	F	193	110659	-1	3.94e-104
193	107929	F	193	124816	-1	3.94e-104
193	107929	P	193	172725	-1	3.94e-104
193	107929	P	193	186882	-1	3.94e-104
193	110659	P	193	189612	-1	3.94e-104
193	124816	P	193	189612	-1	3.94e-104
193	172725	F	193	189612	-1	3.94e-104
193	186882	F	193	189612	-1	3.94e-104
186	161220	F	186	188773	0	1.11e-102
187	78860	P	187	105841	-1	1.56e-100
187	78860	F	187	191706	-1	1.56e-100
183	89465	F	183	91070	-1	3.92e-98
183	109583	F	183	123692	-1	3.92e-98
183	109583	P	183	173859	-1	3.92e-98
183	123692	P	183	187968	-1	3.92e-98
183	173859	F	183	187968	-1	3.92e-98
180	4888	F	180	6718	-1	2.47e-96
175	70408	P	175	113097	-1	2.45e-93
175	70408	P	175	120745	-1	2.45e-93
175	70408	F	175	176814	-1	2.45e-93
175	70408	F	175	184462	-1	2.45e-93
175	89658	P	175	121598	-1	2.45e-93
175	89658	F	175	175961	-1	2.45e-93
167	55347	P	167	91086	0	3.06e-91
160	109590	F	160	137069	-1	2.41e-84
160	109590	F	160	137521	-1	2.41e-84
160	109590	P	160	160053	-1	2.41e-84
160	109590	P	160	160505	-1	2.41e-84
160	137069	P	160	187984	-1	2.41e-84
160	137521	P	160	187984	-1	2.41e-84
160	160053	F	160	187984	-1	2.41e-84
160	160505	F	160	187984	-1	2.41e-84
153	89495	F	153	91100	0	8.23e-83
152	109363	F	152	136916	0	3.29e-82
152	109363	P	152	160666	0	3.29e-82
152	136916	P	152	188219	0	3.29e-82
147	70436	P	147	113097	0	3.37e-79
147	70436	P	147	120745	0	3.37e-79
147	70436	F	147	176842	0	3.37e-79
147	70436	F	147	184490	0	3.37e-79
148	70797	P	148	109197	-1	3.74e-77
148	70797	P	148	136750	-1	3.74e-77
148	70797	F	148	160836	-1	3.74e-77
148	70797	F	148	188389	-1	3.74e-77
144	123699	F	144	137069	-1	9.31e-75
144	123699	F	144	137521	-1	9.31e-75
144	123699	P	144	160069	-1	9.31e-75
144	123699	P	144	160521	-1	9.31e-75
144	137069	P	144	173891	-1	9.31e-75
144	137521	P	144	173891	-1	9.31e-75
144	160069	F	144	173891	-1	9.31e-75
144	160521	F	144	173891	-1	9.31e-75
142	124142	F	142	124223	-1	1.47e-73
142	124142	P	142	173369	-1	1.47e-73
142	124223	P	142	173450	-1	1.47e-73
142	173369	F	142	173450	-1	1.47e-73
140	102660	P	140	120541	-1	2.32e-72
140	102660	F	140	177053	-1	2.32e-72
140	120541	F	140	194934	-1	2.32e-72
140	177053	P	140	194934	-1	2.32e-72
135	172783	F	135	189670	0	5.65e-72
135	186940	F	135	189670	0	5.65e-72
139	78914	P	139	105835	-1	9.21e-72
139	78914	F	139	191760	-1	9.21e-72
130	88680	F	130	90290	0	5.79e-69
130	173912	F	130	188021	0	5.79e-69
134	108120	F	134	110859	-1	9.09e-69
134	108120	P	134	186741	-1	9.09e-69
134	110859	F	134	123566	-1	9.09e-69
134	110859	P	134	174034	-1	9.09e-69
134	110859	P	134	189480	-1	9.09e-69
134	123566	P	134	186741	-1	9.09e-69
134	174034	F	134	186741	-1	9.09e-69
134	186741	F	134	189480	-1	9.09e-69
133	85787	F	133	89645	-1	3.61e-68
130	108246	F	130	109583	-1	2.26e-66
130	108246	P	130	188021	-1	2.26e-66
130	109583	P	130	189358	-1	2.26e-66
130	119952	F	130	120003	-1	2.26e-66
130	119952	P	130	177601	-1	2.26e-66
130	120003	P	130	177652	-1	2.26e-66
130	177601	F	130	177652	-1	2.26e-66
130	188021	F	130	189358	-1	2.26e-66
123	160090	F	123	173912	0	9.48e-65
123	160542	F	123	173912	0	9.48e-65
127	70669	P	127	109346	-1	1.41e-64
127	70669	F	127	188261	-1	1.41e-64
125	5923	P	125	137729	-1	2.22e-63
125	5923	F	125	159880	-1	2.22e-63
125	31155	F	125	31311	-1	2.22e-63
123	108253	F	123	137069	-1	3.5e-62
123	108253	F	123	137521	-1	3.5e-62
123	108253	P	123	160090	-1	3.5e-62
123	108253	P	123	160542	-1	3.5e-62
123	137069	P	123	189358	-1	3.5e-62
123	137521	P	123	189358	-1	3.5e-62
123	160090	F	123	189358	-1	3.5e-62
123	160542	F	123	189358	-1	3.5e-62
122	85773	P	122	121678	-1	1.39e-61
122	85773	F	122	175934	-1	1.39e-61
121	91261	F	121	91322	-1	5.51e-61
120	55217	F	120	121653	-1	2.18e-60
120	55217	P	120	175961	-1	2.18e-60
120	85800	P	120	121653	-1	2.18e-60
120	85800	F	120	175961	-1	2.18e-60
120	87079	P	120	121653	-1	2.18e-60
120	87079	F	120	175961	-1	2.18e-60
120	88358	P	120	121653	-1	2.18e-60
120	88358	F	120	175961	-1	2.18e-60
120	96975	F	120	97294	-1	2.18e-60
117	122475	F	117	122498	-1	1.36e-58
117	122475	P	117	175119	-1	1.36e-58
117	122498	P	117	175142	-1	1.36e-58
117	175119	F	117	175142	-1	1.36e-58
112	102660	P	112	112921	0	3.98e-58
112	102660	F	112	184701	0	3.98e-58
112	112921	F	112	194962	0	3.98e-58
112	120569	F	112	194962	0	3.98e-58
112	184701	P	112	194962	0	3.98e-58
116	112800	F	116	120448	-1	5.41e-58
116	112800	P	116	177170	-1	5.41e-58
116	120448	P	116	184818	-1	5.41e-58
116	177170	F	116	184818	-1	5.41e-58
111	174057	F	111	186764	0	1.59e-57
111	186764	F	111	189503	0	1.59e-57
110	108356	F	110	123802	0	6.36e-57
110	108356	P	110	173822	0	6.36e-57
110	123802	P	110	189268	0	6.36e-57
114	53971	P	114	85773	-1	8.5e-57
109	188042	F	109	189379	0	2.55e-56
110	70669	P	110	136916	-1	2.1e-54
110	70669	F	110	160708	-1	2.1e-54
110	102666	P	110	135863	-1	2.1e-54
110	102666	F	110	161761	-1	2.1e-54
110	135863	F	110	194958	-1	2.1e-54
110	161761	P	110	194958	-1	2.1e-54
109	55132	F	109	121568	-1	8.32e-54
109	55132	P	109	176057	-1	8.32e-54
109	85896	P	109	121568	-1	8.32e-54
109	85896	F	109	176057	-1	8.32e-54
109	87175	P	109	121568	-1	8.32e-54
109	87175	F	109	176057	-1	8.32e-54
109	88454	P	109	121568	-1	8.32e-54
109	88454	F	109	176057	-1	8.32e-54
108	55242	F	108	121678	-1	3.3e-53
108	55242	P	108	175948	-1	3.3e-53
107	119131	F	107	135664	-1	1.31e-52
107	119131	P	107	161963	-1	1.31e-52
107	135664	P	107	178496	-1	1.31e-52
107	161963	F	107	178496	-1	1.31e-52
102	72172	P	102	114157	0	4.17e-52
102	72172	P	102	120345	0	4.17e-52
102	72172	F	102	177287	0	4.17e-52
102	72172	F	102	183475	0	4.17e-52
102	160111	F	102	189379	0	4.17e-52
102	160563	F	102	189379	0	4.17e-52
106	112921	F	106	135867	-1	5.18e-52
106	112921	P	106	161761	-1	5.18e-52
106	120569	F	106	135867	-1	5.18e-52
106	120569	P	106	161761	-1	5.18e-52
106	124116	F	106	124197	-1	5.18e-52
106	124116	P	106	173431	-1	5.18e-52
106	124197	P	106	173512	-1	5.18e-52
106	135867	P	106	177059	-1	5.18e-52
106	135867	P	106	184707	-1	5.18e-52
106	161761	F	106	177059	-1	5.18e-52
106	161761	F	106	184707	-1	5.18e-52
106	173431	F	106	173512	-1	5.18e-52
98	110091	F	98	124275	0	1.07e-49
98	110091	P	98	173361	0	1.07e-49
98	124275	P	98	187545	0	1.07e-49
98	173361	F	98	187545	0	1.07e-49
102	31670	P	102	125328	-1	1.28e-49
102	31670	F	102	172304	-1	1.28e-49
100	43871	P	100	133395	-1	2e-48
100	43871	F	100	164239	-1	2e-48
100	43906	P	100	133360	-1	2e-48
100	43906	F	100	164274	-1	2e-48
100	53971	F	100	121686	-1	2e-48
100	53971	P	100	175948	-1	2e-48
100	70696	P	100	136899	-1	2e-48
100	70696	F	100	160735	-1	2e-48
98	113617	F	98	136140	-1	3.14e-47
98	113617	P	98	161496	-1	3.14e-47
98	119754	F	98	136140	-1	3.14e-47
98	119754	P	98	161496	-1	3.14e-47
98	136140	P	98	177882	-1	3.14e-47
98	136140	P	98	184019	-1	3.14e-47
98	161496	F	98	177882	-1	3.14e-47
98	161496	F	98	184019	-1	3.14e-47
97	31424	P	97	125588	-1	1.24e-46
97	31424	F	97	172049	-1	1.24e-46
97	31771	P	97	125231	-1	1.24e-46
97	31771	F	97	172406	-1	1.24e-46
95	112881	F	95	135827	-1	1.95e-45
95	112881	P	95	161812	-1	1.95e-45
95	135827	P	95	184758	-1	1.95e-45
95	161812	F	95	184758	-1	1.95e-45
88	14461	P	88	125397	0	1.12e-43
88	14461	F	88	172249	0	1.12e-43
92	5754	P	92	138001	-1	1.21e-43
92	5754	F	92	159641	-1	1.21e-43
87	110094	F	87	124116	0	4.48e-43
87	110094	P	87	173531	0	4.48e-43
87	124116	F	87	124278	0	4.48e-43
87	124116	P	87	173369	0	4.48e-43
87	124116	P	87	187553	0	4.48e-43
87	124278	P	87	173531	0	4.48e-43
87	173369	F	87	173531	0	4.48e-43
87	173531	F	87	187553	0	4.48e-43
90	57841	P	90	133663	-1	1.89e-42
90	57841	F	90	163981	-1	1.89e-42
90	96946	F	90	97265	-1	1.89e-42
90	110091	F	90	124194	-1	1.89e-42
90	110091	P	90	173450	-1	1.89e-42
90	124194	P	90	187553	-1	1.89e-42
90	173450	F	90	187553	-1	1.89e-42
89	55014	P	89	84765	-1	7.47e-42
89	84765	F	89	86034	-1	7.47e-42
89	84765	F	89	87313	-1	7.47e-42
89	84765	F	89	88592	-1	7.47e-42
89	89868	P	89	121474	-1	7.47e-42
89	89868	F	89	176171	-1	7.47e-42
84	85921	P	84	121568	0	2.87e-41
84	85921	F	84	176082	0	2.87e-41
84	87200	P	84	121568	0	2.87e-41
84	87200	F	84	176082	0	2.87e-41
84	88479	P	84	121568	0	2.87e-41
84	88479	F	84	176082	0	2.87e-41
88	78628	F	88	90634	-1	2.96e-41
83	175153	F	83	175176	0	1.15e-40
87	110022	F	87	110094	-1	1.17e-40
87	110022	F	87	124278	-1	1.17e-40
87	110022	P	87	173369	-1	1.17e-40
87	110022	P	87	187553	-1	1.17e-40
87	110094	P	87	187625	-1	1.17e-40
87	124278	P	87	187625	-1	1.17e-40
87	173369	F	87	187625	-1	1.17e-40
87	187553	F	87	187625	-1	1.17e-40
86	70321	P	86	120921	-1	4.62e-40
86	70321	F	86	176727	-1	4.62e-40
85	54086	P	85	85689	-1	1.83e-39
85	54120	P	85	85655	-1	1.83e-39
85	54120	F	85	121835	-1	1.83e-39
85	54120	P	85	175814	-1	1.83e-39
85	55365	P	85	85689	-1	1.83e-39
85	55399	P	85	85655	-1	1.83e-39
85	55399	F	85	121835	-1	1.83e-39
85	55399	P	85	175814	-1	1.83e-39
85	79123	P	85	105668	-1	1.83e-39
85	79123	F	85	191981	-1	1.83e-39
85	85655	F	85	86932	-1	1.83e-39
85	85655	F	85	88211	-1	1.83e-39
85	85655	F	85	89511	-1	1.83e-39
85	85655	F	85	91116	-1	1.83e-39
85	85689	F	85	86966	-1	1.83e-39
85	85689	F	85	88245	-1	1.83e-39
85	85689	F	85	89545	-1	1.83e-39
85	85689	F	85	91150	-1	1.83e-39
85	86932	P	85	121835	-1	1.83e-39
85	86932	F	85	175814	-1	1.83e-39
85	88211	P	85	121835	-1	1.83e-39
85	88211	F	85	175814	-1	1.83e-39
85	89511	P	85	121835	-1	1.83e-39
85	89511	F	85	175814	-1	1.83e-39
85	91116	P	85	121835	-1	1.83e-39
85	91116	F	85	175814	-1	1.83e-39
84	55018	P	84	90199	-1	7.22e-39
84	86035	F	84	90199	-1	7.22e-39
84	87314	F	84	90199	-1	7.22e-39
84	88593	F	84	90199	-1	7.22e-39
84	113536	F	84	136050	-1	7.22e-39
84	113536	P	84	161600	-1	7.22e-39
84	119673	F	84	136050	-1	7.22e-39
84	119673	P	84	161600	-1	7.22e-39
84	134736	F	84	135952	-1	7.22e-39
84	134736	P	84	161698	-1	7.22e-39
84	135952	P	84	162914	-1	7.22e-39
84	136050	P	84	177977	-1	7.22e-39
84	136050	P	84	184114	-1	7.22e-39
84	161600	F	84	177977	-1	7.22e-39
84	161600	F	84	184114	-1	7.22e-39
84	161698	F	84	162914	-1	7.22e-39
83	102717	P	83	135839	-1	2.85e-38
83	102717	F	83	161812	-1	2.85e-38
83	122475	F	83	122521	-1	2.85e-38
83	122475	P	83	175130	-1	2.85e-38
83	122521	P	83	175176	-1	2.85e-38
83	135839	F	83	194934	-1	2.85e-38
83	161812	P	83	194934	-1	2.85e-38
83	175130	F	83	175176	-1	2.85e-38
82	112800	F	82	114260	-1	1.13e-37
82	112800	P	82	183392	-1	1.13e-37
82	114260	P	82	184852	-1	1.13e-37
82	183392	F	82	184852	-1	1.13e-37
81	31792	P	81	125226	-1	4.46e-37
81	31792	F	81	172427	-1	4.46e-37
81	78510	F	81	90524	-1	4.46e-37
80	84766	F	80	90199	-1	1.76e-36
79	14434	F	79	31588	-1	6.96e-36
79	54735	P	79	90495	-1	6.96e-36
79	86323	F	79	90495	-1	6.96e-36
79	87602	F	79	90495	-1	6.96e-36
79	113815	F	79	113866	-1	6.96e-36
79	113815	F	79	120054	-1	6.96e-36
79	113815	P	79	177601	-1	6.96e-36
79	113815	P	79	183789	-1	6.96e-36
79	113866	F	79	119952	-1	6.96e-36
79	113866	P	79	177703	-1	6.96e-36
79	113866	P	79	183840	-1	6.96e-36
79	119187	F	79	135720	-1	6.96e-36
79	119187	P	79	161935	-1	6.96e-36
79	119952	F	79	120054	-1	6.96e-36
79	119952	P	79	177601	-1	6.96e-36
79	119952	P	79	183789	-1	6.96e-36
79	120054	P	79	177703	-1	6.96e-36
79	120054	P	79	183840	-1	6.96e-36
79	135720	P	79	178468	-1	6.96e-36
79	161935	F	79	178468	-1	6.96e-36
79	177601	F	79	177703	-1	6.96e-36
79	177601	F	79	183840	-1	6.96e-36
79	177703	F	79	183789	-1	6.96e-36
79	183789	F	79	183840	-1	6.96e-36
78	110022	F	78	124197	-1	2.75e-35
78	110022	P	78	173459	-1	2.75e-35
78	124197	P	78	187634	-1	2.75e-35
78	173459	F	78	187634	-1	2.75e-35
76	54820	P	76	90413	-1	4.28e-34
76	86241	F	76	90413	-1	4.28e-34
76	87520	F	76	90413	-1	4.28e-34
76	95313	F	76	97051	-1	4.28e-34
75	94936	F	75	97682	-1	1.69e-33
74	113646	F	74	136169	-1	6.67e-33
74	113646	P	74	161491	-1	6.67e-33
74	119783	F	74	136169	-1	6.67e-33
74	119783	P	74	161491	-1	6.67e-33
74	136169	P	74	177877	-1	6.67e-33
74	136169	P	74	184014	-1	6.67e-33
73	70494	P	73	119280	-1	2.63e-32
73	70494	F	73	178381	-1	2.63e-32
73	70553	P	73	109514	-1	2.63e-32
73	70553	F	73	188147	-1	2.63e-32
73	108356	F	73	109693	-1	2.63e-32
73	108356	P	73	187968	-1	2.63e-32
73	109693	P	73	189305	-1	2.63e-32
73	113113	F	73	119280	-1	2.63e-32
73	113113	P	73	178381	-1	2.63e-32
73	119280	F	73	120761	-1	2.63e-32
73	119280	P	73	176900	-1	2.63e-32
73	119280	P	73	184548	-1	2.63e-32
73	120761	P	73	178381	-1	2.63e-32
73	176900	F	73	178381	-1	2.63e-32
73	178381	F	73	184548	-1	2.63e-32
73	187968	F	73	189305	-1	2.63e-32
69	108120	F	69	125016	0	3.08e-32
69	108120	P	69	172649	0	3.08e-32
69	123566	F	69	125016	0	3.08e-32
69	123566	P	69	172649	0	3.08e-32
69	125016	P	69	174099	0	3.08e-32
69	125016	P	69	189545	0	3.08e-32
69	172649	F	69	174099	0	3.08e-32
69	172649	F	69	189545	0	3.08e-32
72	43833	P	72	133461	-1	1.04e-31
72	43833	F	72	164201	-1	1.04e-31
71	14255	P	71	138162	-1	4.1e-31
71	14255	F	71	159501	-1	4.1e-31
71	105093	P	71	138162	-1	4.1e-31
71	105093	F	71	159501	-1	4.1e-31
71	110050	F	71	110086	-1	4.1e-31
71	110050	P	71	187577	-1	4.1e-31
71	110086	P	71	187613	-1	4.1e-31
71	138162	F	71	192570	-1	4.1e-31
71	159501	P	71	192570	-1	4.1e-31
71	187577	F	71	187613	-1	4.1e-31
66	71902	P	66	135854	0	1.97e-30
66	71902	F	66	161814	0	1.97e-30
69	136236	F	69	138857	-1	6.37e-30
69	136236	P	69	158808	-1	6.37e-30
69	138857	P	69	161429	-1	6.37e-30
69	158808	F	69	161429	-1	6.37e-30
65	71516	P	65	108263	0	7.88e-30
65	71516	P	65	109600	0	7.88e-30
65	71516	P	65	123709	0	7.88e-30
65	71516	P	65	137079	0	7.88e-30
65	71516	P	65	137531	0	7.88e-30
65	71516	F	65	160138	0	7.88e-30
65	71516	F	65	160590	0	7.88e-30
65	71516	F	65	173960	0	7.88e-30
65	71516	F	65	188069	0	7.88e-30
65	71516	F	65	189406	0	7.88e-30
68	71838	P	68	139021	-1	2.51e-29
68	71838	F	68	158645	-1	2.51e-29
67	31486	P	67	125556	-1	9.9e-29
67	31486	F	67	172111	-1	9.9e-29
67	60087	P	67	82936	-1	9.9e-29
67	88905	F	67	90510	-1	9.9e-29
67	97037	F	67	97356	-1	9.9e-29
66	71771	P	66	139090	-1	3.9e-28
66	71771	F	66	158578	-1	3.9e-28
66	71902	F	66	102719	-1	3.9e-28
66	71902	P	66	112908	-1	3.9e-28
66	71902	F	66	184760	-1	3.9e-28
66	71902	P	66	194949	-1	3.9e-28
66	110055	F	66	124275	-1	3.9e-28
66	110055	P	66	173393	-1	3.9e-28
66	124275	P	66	187613	-1	3.9e-28
66	173393	F	66	187613	-1	3.9e-28
65	44457	P	65	77888	-1	1.54e-27
61	110120	F	61	124223	0	2.02e-27
61	110120	P	61	173450	0	2.02e-27
61	124223	F	61	124304	0	2.02e-27
61	124223	P	61	173369	0	2.02e-27
61	124223	P	61	187553	0	2.02e-27
61	124304	P	61	173450	0	2.02e-27
64	70343	P	64	113273	-1	6.05e-27
64	70343	F	64	184397	-1	6.05e-27
64	86350	F	64	90522	-1	6.05e-27
64	87629	F	64	90522	-1	6.05e-27
64	97128	F	64	97447	-1	6.05e-27
60	13723	F	60	104541	0	8.07e-27
60	13723	P	60	193133	0	8.07e-27
60	175153	F	60	175199	0	8.07e-27
63	5860	P	63	137915	-1	2.38e-26
63	5860	F	63	159756	-1	2.38e-26
63	52979	F	63	118115	-1	2.38e-26
63	52979	P	63	179556	-1	2.38e-26
63	110022	F	63	110058	-1	2.38e-26
63	110022	P	63	187613	-1	2.38e-26
63	110058	F	63	124116	-1	2.38e-26
63	110058	P	63	173555	-1	2.38e-26
63	110058	P	63	187649	-1	2.38e-26
63	124116	P	63	187613	-1	2.38e-26
63	173555	F	63	187613	-1	2.38e-26
63	187613	F	63	187649	-1	2.38e-26
62	86966	P	62	121824	-1	9.38e-26
62	86966	F	62	175848	-1	9.38e-26
62	88245	P	62	121824	-1	9.38e-26
62	88245	F	62	175848	-1	9.38e-26
62	89545	P	62	121824	-1	9.38e-26
62	89545	F	62	175848	-1	9.38e-26
62	91150	P	62	121824	-1	9.38e-26
62	91150	F	62	175848	-1	9.38e-26
62	109839	F	62	118278	-1	9.38e-26
62	109839	P	62	179394	-1	9.38e-26
62	118278	P	62	187833	-1	9.38e-26
62	179394	F	62	187833	-1	9.38e-26
58	71526	F	58	102891	0	1.29e-25
58	71526	P	58	194785	0	1.29e-25
58	109805	F	58	123908	0	1.29e-25
58	109805	P	58	173768	0	1.29e-25
58	123908	P	58	187871	0	1.29e-25
58	173768	F	58	187871	0	1.29e-25
61	7047	P	61	122149	-1	3.69e-25
61	7047	F	61	175524	-1	3.69e-25
61	110048	F	61	124223	-1	3.69e-25
61	110048	P	61	173450	-1	3.69e-25
61	124223	P	61	187625	-1	3.69e-25
57	108065	F	57	110795	0	5.16e-25
57	108065	F	57	124952	0	5.16e-25
57	108065	P	57	172725	0	5.16e-25
57	108065	P	57	186882	0	5.16e-25
57	110795	F	57	123511	0	5.16e-25
57	110795	P	57	174166	0	5.16e-25
57	110795	P	57	189612	0	5.16e-25
57	123511	F	57	124952	0	5.16e-25
57	123511	P	57	172725	0	5.16e-25
57	123511	P	57	186882	0	5.16e-25
57	124952	P	57	174166	0	5.16e-25
57	124952	P	57	189612	0	5.16e-25
60	31253	P	60	125640	-1	1.45e-24
60	31253	F	60	172034	-1	1.45e-24
60	31554	P	60	125495	-1	1.45e-24
60	31554	F	60	172179	-1	1.45e-24
60	91261	F	60	91383	-1	1.45e-24
60	102807	P	60	135772	-1	1.45e-24
60	102807	F	60	161902	-1	1.45e-24
60	122475	F	60	122544	-1	1.45e-24
60	122475	P	60	175130	-1	1.45e-24
60	122544	P	60	175199	-1	1.45e-24
60	135772	F	60	194867	-1	1.45e-24
60	161902	P	60	194867	-1	1.45e-24
60	175130	F	60	175199	-1	1.45e-24
56	1423	F	56	1478	0	2.07e-24
56	54959	P	56	90290	0	2.07e-24
56	86122	F	56	90290	0	2.07e-24
56	87401	F	56	90290	0	2.07e-24
59	70237	P	59	109994	-1	5.71e-24
59	70237	P	59	124088	-1	5.71e-24
59	70237	F	59	173587	-1	5.71e-24
59	70237	F	59	187681	-1	5.71e-24
59	97240	F	59	97559	-1	5.71e-24
59	108377	F	59	109714	-1	5.71e-24
59	108377	P	59	187961	-1	5.71e-24
59	109714	F	59	123823	-1	5.71e-24
59	109714	P	59	173852	-1	5.71e-24
59	109714	P	59	189298	-1	5.71e-24
59	123823	P	59	187961	-1	5.71e-24
55	102891	P	55	108263	0	8.26e-24
55	102891	P	55	109600	0	8.26e-24
55	102891	P	55	123709	0	8.26e-24
55	102891	P	55	137079	0	8.26e-24
55	102891	P	55	137531	0	8.26e-24
55	102891	F	55	160148	0	8.26e-24
55	102891	F	55	160600	0	8.26e-24
55	102891	F	55	173970	0	8.26e-24
55	102891	F	55	188079	0	8.26e-24
55	102891	F	55	189416	0	8.26e-24
55	108263	F	55	194788	0	8.26e-24
55	109600	F	55	194788	0	8.26e-24
55	123709	F	55	194788	0	8.26e-24
55	137079	F	55	194788	0	8.26e-24
55	137531	F	55	194788	0	8.26e-24
55	160148	P	55	194788	0	8.26e-24
55	160600	P	55	194788	0	8.26e-24
55	161812	F	55	177110	0	8.26e-24
55	162015	F	55	178548	0	8.26e-24
55	173970	P	55	194788	0	8.26e-24
55	188079	P	55	194788	0	8.26e-24
55	189416	P	55	194788	0	8.26e-24
58	78510	F	58	88919	-1	2.25e-23
58	109005	F	58	122666	-1	2.25e-23
58	109005	P	58	175010	-1	2.25e-23
58	110093	F	58	110183	-1	2.25e-23
58	110093	P	58	187493	-1	2.25e-23
58	110183	F	58	124277	-1	2.25e-23
58	110183	P	58	173399	-1	2.25e-23
58	110183	P	58	187583	-1	2.25e-23
58	122666	F	58	136558	-1	2.25e-23
58	122666	P	58	161118	-1	2.25e-23
58	122666	P	58	188671	-1	2.25e-23
58	124277	P	58	187493	-1	2.25e-23
58	136558	P	58	175010	-1	2.25e-23
58	161118	F	58	175010	-1	2.25e-23
58	173399	F	58	187493	-1	2.25e-23
58	175010	F	58	188671	-1	2.25e-23
58	187493	F	58	187583	-1	2.25e-23
54	113566	F	54	136080	0	3.3e-23
54	113566	P	54	161600	0	3.3e-23
54	119703	F	54	136080	0	3.3e-23
54	119703	P	54	161600	0	3.3e-23
54	136080	P	54	177977	0	3.3e-23
54	136080	P	54	184114	0	3.3e-23
57	55184	P	57	89754	-1	8.83e-23
57	85896	F	57	89754	-1	8.83e-23
57	87175	F	57	89754	-1	8.83e-23
57	88454	F	57	89754	-1	8.83e-23
57	94877	F	57	97623	-1	8.83e-23
57	110022	F	57	110184	-1	8.83e-23
57	110022	P	57	187493	-1	8.83e-23
57	110184	F	57	124116	-1	8.83e-23
57	110184	P	57	173561	-1	8.83e-23
57	110184	P	57	187655	-1	8.83e-23
57	124116	P	57	187493	-1	8.83e-23
57	173561	F	57	187493	-1	8.83e-23
57	187493	F	57	187655	-1	8.83e-23
53	70892	P	53	109197	0	1.32e-22
53	70892	P	53	136750	0	1.32e-22
53	70892	F	53	160931	0	1.32e-22
53	70892	F	53	188484	0	1.32e-22
53	71902	P	53	120569	0	1.32e-22
53	71902	F	53	177112	0	1.32e-22
56	54222	P	56	89438	-1	3.47e-22
56	69707	P	56	121311	-1	3.47e-22
56	69707	F	56	176367	-1	3.47e-22
56	86859	F	56	89438	-1	3.47e-22
56	88138	F	56	89438	-1	3.47e-22
52	13781	F	52	104609	0	5.29e-22
52	13781	P	52	193073	0	5.29e-22
52	14461	F	52	31615	0	5.29e-22
52	31615	P	52	125433	0	5.29e-22
52	31615	F	52	172249	0	5.29e-22
55	4658	P	55	122078	-1	1.36e-21
55	4658	F	55	175601	-1	1.36e-21
55	14407	P	55	125493	-1	1.36e-21
55	14407	F	55	172186	-1	1.36e-21
55	57983	P	55	133577	-1	1.36e-21
55	57983	F	55	164102	-1	1.36e-21
54	48694	P	54	78239	-1	5.35e-21
54	55162	P	54	89779	-1	5.35e-21
54	71978	P	54	135754	-1	5.35e-21
54	71978	F	54	161926	-1	5.35e-21
54	85921	F	54	89779	-1	5.35e-21
54	87200	F	54	89779	-1	5.35e-21
54	88479	F	54	89779	-1	5.35e-21
54	89329	F	54	90916	-1	5.35e-21
50	112977	F	50	135923	0	8.46e-21
50	112977	P	50	161761	0	8.46e-21
50	120625	F	50	135923	0	8.46e-21
50	120625	P	50	161761	0	8.46e-21
50	135923	P	50	177059	0	8.46e-21
50	135923	P	50	184707	0	8.46e-21
50	135923	F	50	195018	0	8.46e-21
50	147303	P	50	147303	0	8.46e-21
53	70241	P	53	110032	-1	2.1e-20
53	70241	P	53	110104	-1	2.1e-20
53	70241	P	53	124126	-1	2.1e-20
53	70241	P	53	124288	-1	2.1e-20
53	70241	F	53	173393	-1	2.1e-20
53	70241	F	53	173555	-1	2.1e-20
53	70241	F	53	187577	-1	2.1e-20
53	70241	F	53	187649	-1	2.1e-20
53	95313	F	53	97370	-1	2.1e-20
49	177237	F	49	184885	0	3.38e-20
49	183425	F	49	184885	0	3.38e-20
52	53331	F	52	117984	-1	8.25e-20
52	53331	P	52	179698	-1	8.25e-20
52	54735	P	52	88917	-1	8.25e-20
52	54905	P	52	88738	-1	8.25e-20
52	54905	P	52	90348	-1	8.25e-20
52	86180	F	52	88738	-1	8.25e-20
52	86180	F	52	90348	-1	8.25e-20
52	86350	F	52	88917	-1	8.25e-20
52	87459	F	52	88738	-1	8.25e-20
52	87459	F	52	90348	-1	8.25e-20
52	87629	F	52	88917	-1	8.25e-20
51	54333	P	51	90919	-1	3.24e-19
51	86753	F	51	90919	-1	3.24e-19
51	88032	F	51	90919	-1	3.24e-19
51	138194	F	51	192602	-1	3.24e-19
47	4820	F	47	6634	0	5.41e-19
47	70247	P	47	110194	0	5.41e-19
47	70247	F	47	187493	0	5.41e-19
50	54735	P	50	78510	-1	1.27e-18
50	78428	F	50	90442	-1	1.27e-18
50	78510	F	50	86352	-1	1.27e-18
50	78510	F	50	87631	-1	1.27e-18
50	110086	F	50	110122	-1	1.27e-18
50	110086	F	50	124144	-1	1.27e-18
50	110086	F	50	124225	-1	1.27e-18
50	110086	F	50	124306	-1	1.27e-18
50	110086	P	50	173378	-1	1.27e-18
50	110086	P	50	173459	-1	1.27e-18
50	110086	P	50	173540	-1	1.27e-18
50	110086	P	50	187562	-1	1.27e-18
50	110122	P	50	187598	-1	1.27e-18
50	124144	P	50	187598	-1	1.27e-18
50	124225	P	50	187598	-1	1.27e-18
50	124306	P	50	187598	-1	1.27e-18
50	173459	F	50	187598	-1	1.27e-18
50	179418	F	50	187857	-1	1.27e-18
46	57885	P	46	133663	0	2.17e-18
46	57885	F	46	164025	0	2.17e-18
49	14411	F	49	31565	-1	4.97e-18
49	54059	F	49	121774	-1	4.97e-18
49	54059	P	49	175911	-1	4.97e-18
49	55338	F	49	121774	-1	4.97e-18
49	55338	P	49	175911	-1	4.97e-18
49	87029	P	49	121774	-1	4.97e-18
49	87029	F	49	175911	-1	4.97e-18
49	88308	P	49	121774	-1	4.97e-18
49	88308	F	49	175911	-1	4.97e-18
49	89608	P	49	121774	-1	4.97e-18
49	89608	F	49	175911	-1	4.97e-18
45	71987	P	45	119221	0	8.66e-18
45	71987	F	45	178468	0	8.66e-18
48	71978	F	48	102831	-1	1.95e-17
48	71978	P	48	194855	-1	1.95e-17
48	86274	F	48	90446	-1	1.95e-17
48	87553	F	48	90446	-1	1.95e-17
48	108727	F	48	136271	-1	1.95e-17
48	108727	P	48	161415	-1	1.95e-17
48	136271	P	48	188959	-1	1.95e-17
48	161415	F	48	188959	-1	1.95e-17
44	31728	P	44	125328	0	3.46e-17
44	31728	F	44	172362	0	3.46e-17
44	44263	P	44	78098	0	3.46e-17
44	70631	P	44	109465	0	3.46e-17
44	70631	P	44	137018	0	3.46e-17
44	70631	F	44	160672	0	3.46e-17
44	70631	F	44	188225	0	3.46e-17
47	5693	F	47	14334	-1	7.63e-17
47	60293	P	47	82730	-1	7.63e-17
47	70247	P	47	124351	-1	7.63e-17
47	70247	F	47	173336	-1	7.63e-17
47	89089	F	47	90676	-1	7.63e-17
47	91202	P	47	121787	-1	7.63e-17
47	91202	F	47	175900	-1	7.63e-17
47	91288	F	47	91410	-1	7.63e-17
47	91349	F	47	91410	-1	7.63e-17
47	109996	F	47	110194	-1	7.63e-17
47	109996	P	47	187493	-1	7.63e-17
47	110194	F	47	124090	-1	7.63e-17
47	110194	P	47	173597	-1	7.63e-17
47	110194	P	47	187691	-1	7.63e-17
47	124090	P	47	187493	-1	7.63e-17
47	173597	F	47	187493	-1	7.63e-17
47	187493	F	47	187691	-1	7.63e-17
46	60228	P	46	82808	-1	2.99e-16
46	69732	P	46	121296	-1	2.99e-16
46	69732	F	46	176392	-1	2.99e-16
46	70343	P	46	119428	-1	2.99e-16
46	70343	F	46	178260	-1	2.99e-16
46	78432	F	46	88835	-1	2.99e-16
46	79227	P	46	105594	-1	2.99e-16
46	79227	F	46	192094	-1	2.99e-16
46	88837	F	46	90448	-1	2.99e-16
46	119428	F	46	120939	-1	2.99e-16
46	119428	P	46	176749	-1	2.99e-16
46	120939	P	46	178260	-1	2.99e-16
46	176749	F	46	178260	-1	2.99e-16
42	45610	F	42	45646	0	5.54e-16
42	90909	F	42	91484	0	5.54e-16
42	125133	F	42	136315	0	5.54e-16
42	125133	P	42	161377	0	5.54e-16
42	136315	P	42	172559	0	5.54e-16
42	161377	F	42	172559	0	5.54e-16
45	31268	F	45	31424	-1	1.17e-15
45	57728	P	45	133831	-1	1.17e-15
45	57728	F	45	163858	-1	1.17e-15
45	72389	P	45	114081	-1	1.17e-15
45	72389	P	45	120269	-1	1.17e-15
45	72389	F	45	177420	-1	1.17e-15
45	72389	F	45	183608	-1	1.17e-15
45	110127	F	45	124275	-1	1.17e-15
45	110127	P	45	173414	-1	1.17e-15
45	124149	F	45	124275	-1	1.17e-15
45	124149	P	45	173414	-1	1.17e-15
45	124230	F	45	124275	-1	1.17e-15
45	124230	P	45	173414	-1	1.17e-15
45	124275	F	45	124311	-1	1.17e-15
45	124275	P	45	173378	-1	1.17e-15
45	124275	P	45	173459	-1	1.17e-15
45	124275	P	45	173540	-1	1.17e-15
45	124275	P	45	187562	-1	1.17e-15
45	124311	P	45	173414	-1	1.17e-15
45	173378	F	45	173414	-1	1.17e-15
45	173414	F	45	173459	-1	1.17e-15
45	173414	F	45	173540	-1	1.17e-15
45	173414	F	45	187562	-1	1.17e-15
41	52914	P	41	70229	0	2.22e-15
41	54820	P	41	78434	0	2.22e-15
41	78434	F	41	86276	0	2.22e-15
41	78434	F	41	87555	0	2.22e-15
44	11010	F	44	11178	-1	4.57e-15
44	42568	P	44	51743	-1	4.57e-15
44	54812	P	44	88842	-1	4.57e-15
44	86281	F	44	88842	-1	4.57e-15
44	87560	F	44	88842	-1	4.57e-15
44	89320	F	44	91482	-1	4.57e-15
44	148422	F	44	149177	-1	4.57e-15
40	52915	F	40	110183	0	8.87e-15
40	52915	P	40	187511	0	8.87e-15
40	70229	P	40	110183	0	8.87e-15
40	70229	F	40	187511	0	8.87e-15
43	5624	P	43	138180	-1	1.79e-14
43	5624	F	43	159511	-1	1.79e-14
43	14351	P	43	138094	-1	1.79e-14
43	14351	F	43	159597	-1	1.79e-14
43	70229	P	43	110090	-1	1.79e-14
43	70229	F	43	187601	-1	1.79e-14
43	70269	P	43	109978	-1	1.79e-14
43	70269	P	43	124072	-1	1.79e-14
43	70269	F	43	173619	-1	1.79e-14
43	70269	F	43	187713	-1	1.79e-14
42	5837	P	42	137959	-1	6.99e-14
42	5837	F	42	159733	-1	6.99e-14
42	31522	P	42	125545	-1	6.99e-14
42	31522	F	42	172147	-1	6.99e-14
42	70229	P	42	124275	-1	6.99e-14
42	70229	F	42	173417	-1	6.99e-14
42	88935	F	42	90540	-1	6.99e-14
42	110022	F	42	110130	-1	6.99e-14
42	110022	F	42	124152	-1	6.99e-14
42	110022	F	42	124233	-1	6.99e-14
42	110022	F	42	124314	-1	6.99e-14
42	110022	P	42	173378	-1	6.99e-14
42	110022	P	42	173459	-1	6.99e-14
42	110022	P	42	173540	-1	6.99e-14
42	110022	P	42	187562	-1	6.99e-14
42	110130	F	42	124116	-1	6.99e-14
42	110130	P	42	173576	-1	6.99e-14
42	110130	P	42	187670	-1	6.99e-14
42	124116	F	42	124152	-1	6.99e-14
42	124116	F	42	124233	-1	6.99e-14
42	124116	F	42	124314	-1	6.99e-14
42	124116	P	42	173378	-1	6.99e-14
42	124116	P	42	173459	-1	6.99e-14
42	124116	P	42	173540	-1	6.99e-14
42	124116	P	42	187562	-1	6.99e-14
42	124152	P	42	173576	-1	6.99e-14
42	124152	P	42	187670	-1	6.99e-14
42	124233	P	42	173576	-1	6.99e-14
42	124233	P	42	187670	-1	6.99e-14
42	124314	P	42	173576	-1	6.99e-14
42	124314	P	42	187670	-1	6.99e-14
42	173378	F	42	173576	-1	6.99e-14
42	173378	F	42	187670	-1	6.99e-14
42	173459	F	42	173576	-1	6.99e-14
42	173459	F	42	187670	-1	6.99e-14
42	173540	F	42	173576	-1	6.99e-14
42	173540	F	42	187670	-1	6.99e-14
42	173576	F	42	187562	-1	6.99e-14
42	187562	F	42	187670	-1	6.99e-14
41	6590	F	41	7980	-1	2.73e-13
41	52914	F	41	110092	-1	2.73e-13
41	52914	F	41	124276	-1	2.73e-13
41	52914	P	41	173417	-1	2.73e-13
41	52914	P	41	187601	-1	2.73e-13
41	55094	P	41	90165	-1	2.73e-13
41	72001	F	41	102854	-1	2.73e-13
41	72001	P	41	194839	-1	2.73e-13
41	78680	F	41	90686	-1	2.73e-13
41	86004	F	41	90167	-1	2.73e-13
41	87283	F	41	90167	-1	2.73e-13
41	88562	F	41	90167	-1	2.73e-13
41	108356	F	41	137172	-1	2.73e-13
41	108356	F	41	137624	-1	2.73e-13
41	108356	P	41	160069	-1	2.73e-13
41	108356	P	41	160521	-1	2.73e-13
41	134822	F	41	136038	-1	2.73e-13
41	134822	P	41	161655	-1	2.73e-13
41	136038	P	41	162871	-1	2.73e-13
41	137172	P	41	189337	-1	2.73e-13
41	137624	P	41	189337	-1	2.73e-13
41	160069	F	41	189337	-1	2.73e-13
41	160521	F	41	189337	-1	2.73e-13
41	161655	F	41	162871	-1	2.73e-13
40	5610	P	40	5612	-1	1.06e-12
40	78766	F	40	91797	-1	1.06e-12
40	89013	F	40	90600	-1	1.06e-12
40	161868	F	40	184814	-1	1.06e-12

## Sheet: Eleocharis cellosa
The repeat length of the first part	The starting site of the first part	Matching direction	The repeat length of the second part	The starting site of the second part	Interval distance of repeats	E-value
2831	92273	F	2831	108114	0	0
1310	173964	F	1310	184932	-1	0
1144	119873	F	1144	130841	0	0
1144	119873	P	1144	174130	0	0
1144	130841	P	1144	185098	0	0
1144	174130	F	1144	185098	0	0
731	58404	P	731	105342	-1	0
610	58525	P	610	105342	0	0
418	7171	P	418	121322	-1	2.87e-239
418	7171	F	418	184375	-1	2.87e-239
400	26672	F	400	88448	-1	1.89e-228
326	7269	P	326	121316	-1	5.5e-184
326	7269	F	326	184473	-1	5.5e-184
232	80132	F	232	94790	-1	1.53e-127
232	80132	F	232	110631	-1	1.53e-127
177	7091	P	177	121643	-1	1.52e-94
177	7091	F	177	184295	-1	1.52e-94
165	121018	F	165	131986	0	4.8e-90
165	121018	P	165	173964	0	4.8e-90
165	131986	P	165	184932	0	4.8e-90
169	46245	P	169	127678	-1	9.51e-90
169	46245	F	169	178268	-1	9.51e-90
155	58247	P	155	106075	0	5.03e-84
147	58027	P	147	106302	-1	1.46e-76
140	106268	P	140	121671	-1	2.27e-72
140	106268	F	140	184304	-1	2.27e-72
137	58068	F	137	121671	-1	1.42e-70
137	58068	P	137	184307	-1	1.42e-70
130	75189	P	130	127978	-1	2.21e-66
130	75189	F	130	178007	-1	2.21e-66
127	46294	P	127	127671	-1	1.38e-64
127	46294	F	127	178317	-1	1.38e-64
119	140696	F	119	142565	0	2.38e-62
119	140696	P	119	163431	0	2.38e-62
119	142565	P	119	165300	0	2.38e-62
119	163431	F	119	165300	0	2.38e-62
106	106302	P	106	121671	0	1.6e-54
106	106302	F	106	184338	0	1.6e-54
110	88328	F	110	88982	-1	2.06e-54
106	7134	F	106	106302	-1	5.07e-52
100	115463	P	100	140428	-1	1.96e-48
100	115463	F	100	165587	-1	1.96e-48
100	140428	F	100	190552	-1	1.96e-48
100	165587	P	100	190552	-1	1.96e-48
98	75263	P	98	127936	-1	3.07e-47
98	75263	F	98	178081	-1	3.07e-47
93	129600	P	93	154401	-1	2.99e-44
93	154401	F	93	176422	-1	2.99e-44
92	82964	F	92	83012	-1	1.18e-43
91	20585	F	91	87535	-1	4.68e-43
89	78811	F	89	93923	-1	7.32e-42
89	78811	F	89	109764	-1	7.32e-42
85	93019	F	85	98833	-1	1.79e-39
85	98833	F	85	108860	-1	1.79e-39
83	7157	P	83	58068	-1	2.8e-38
83	99534	P	83	118863	-1	2.8e-38
83	99534	F	83	187169	-1	2.8e-38
78	20178	F	78	97625	-1	2.69e-35
75	7005	F	75	106173	-1	1.66e-33
75	46146	P	75	129241	-1	1.66e-33
75	46146	F	75	176799	-1	1.66e-33
73	20615	F	73	87565	-1	2.58e-32
73	21345	P	73	140727	-1	2.58e-32
73	21345	P	73	142596	-1	2.58e-32
73	21345	F	73	163446	-1	2.58e-32
73	21345	F	73	165315	-1	2.58e-32
69	7171	F	69	106339	0	3.01e-32
71	57191	F	71	57419	-1	4.01e-31
71	95105	F	71	110946	-1	4.01e-31
70	7100	F	70	106268	-1	1.58e-30
70	46146	P	70	132248	-1	1.58e-30
70	46146	F	70	173797	-1	1.58e-30
70	74983	P	70	128250	-1	1.58e-30
70	74983	F	70	177795	-1	1.58e-30
69	75872	F	69	141844	-1	6.24e-30
69	75872	P	69	164202	-1	6.24e-30
69	119790	F	69	130777	-1	6.24e-30
69	119790	P	69	175269	-1	6.24e-30
69	130777	P	69	186256	-1	6.24e-30
69	175269	F	69	186256	-1	6.24e-30
65	82991	F	65	83039	0	7.72e-30
68	6928	P	68	58313	-1	2.46e-29
68	6928	F	68	106096	-1	2.46e-29
68	34437	F	68	115670	-1	2.46e-29
68	34437	P	68	190377	-1	2.46e-29
64	93040	F	64	98854	0	3.09e-29
64	98854	F	64	108881	0	3.09e-29
67	7103	P	67	58138	-1	9.69e-29
67	20499	F	67	87449	-1	9.69e-29
67	117449	P	67	141942	-1	9.69e-29
67	117449	F	67	164106	-1	9.69e-29
67	141942	F	67	188599	-1	9.69e-29
67	164106	P	67	188599	-1	9.69e-29
66	34942	F	66	107604	-1	3.82e-28
62	129500	F	62	129774	0	4.94e-28
62	129500	P	62	176279	0	4.94e-28
62	129774	P	62	176553	0	4.94e-28
62	176279	F	62	176553	0	4.94e-28
65	7590	P	65	121256	-1	1.5e-27
65	7590	F	65	184794	-1	1.5e-27
65	24401	F	65	118005	-1	1.5e-27
65	24401	P	65	188045	-1	1.5e-27
63	24436	F	63	118040	-1	2.33e-26
63	24436	P	63	188012	-1	2.33e-26
63	75069	P	63	128165	-1	2.33e-26
63	75069	F	63	177887	-1	2.33e-26
62	78224	F	62	93288	-1	9.18e-26
62	78224	F	62	109129	-1	9.18e-26
61	78146	F	61	93196	-1	3.61e-25
61	78146	F	61	109037	-1	3.61e-25
59	93190	F	59	96087	-1	5.59e-24
59	96087	F	59	109031	-1	5.59e-24
59	99403	P	59	119011	-1	5.59e-24
59	99403	F	59	187045	-1	5.59e-24
59	99716	P	59	118706	-1	5.59e-24
59	99716	F	59	187350	-1	5.59e-24
58	58152	F	58	121755	-1	2.2e-23
58	58152	P	58	184302	-1	2.2e-23
58	75320	P	58	127919	-1	2.2e-23
58	75320	F	58	178138	-1	2.2e-23
58	79339	F	58	97623	-1	2.2e-23
57	7005	P	57	58247	-1	8.65e-23
57	35456	F	57	108111	-1	8.65e-23
57	129271	F	57	132273	-1	8.65e-23
57	129271	P	57	173785	-1	8.65e-23
57	132273	P	57	176787	-1	8.65e-23
57	173785	F	57	176787	-1	8.65e-23
53	7027	F	53	106195	0	1.29e-22
53	24243	F	53	24294	0	1.29e-22
56	46331	P	56	129108	-1	3.4e-22
56	46331	F	56	176951	-1	3.4e-22
56	127705	F	56	129108	-1	3.4e-22
56	127705	P	56	176951	-1	3.4e-22
56	129108	P	56	178354	-1	3.4e-22
56	176951	F	56	178354	-1	3.4e-22
55	20857	F	55	87799	-1	1.33e-21
55	24467	F	55	118071	-1	1.33e-21
55	24467	P	55	187989	-1	1.33e-21
55	119086	P	55	140954	-1	1.33e-21
55	119086	F	55	165106	-1	1.33e-21
55	140954	F	55	186974	-1	1.33e-21
55	165106	P	55	186974	-1	1.33e-21
54	35459	F	54	92273	-1	5.24e-21
53	58152	P	53	106271	-1	2.06e-20
53	82867	F	53	83107	-1	2.06e-20
53	96458	F	53	99240	-1	2.06e-20
48	6820	P	48	6820	0	1.33e-19
50	20178	F	50	79341	-1	1.24e-18
50	20431	F	50	87381	-1	1.24e-18
50	78146	F	50	96093	-1	1.24e-18
50	129246	F	50	132248	-1	1.24e-18
50	129246	P	50	173817	-1	1.24e-18
50	132248	P	50	176819	-1	1.24e-18
50	173817	F	50	176819	-1	1.24e-18
46	120691	F	46	120751	0	2.12e-18
46	120691	F	46	131719	0	2.12e-18
46	120691	P	46	174350	0	2.12e-18
46	120691	P	46	185318	0	2.12e-18
46	120751	F	46	131659	0	2.12e-18
46	120751	P	46	174410	0	2.12e-18
46	120751	P	46	185378	0	2.12e-18
46	131659	F	46	131719	0	2.12e-18
46	131659	P	46	174350	0	2.12e-18
46	131659	P	46	185318	0	2.12e-18
46	131719	P	46	174410	0	2.12e-18
46	131719	P	46	185378	0	2.12e-18
46	174350	F	46	174410	0	2.12e-18
46	174350	F	46	185378	0	2.12e-18
46	174410	F	46	185318	0	2.12e-18
46	185318	F	46	185378	0	2.12e-18
49	21487	F	49	93210	-1	4.87e-18
49	21487	F	49	109051	-1	4.87e-18
49	21580	F	49	96198	-1	4.87e-18
48	35200	F	48	107866	-1	1.91e-17
48	119789	P	48	153965	-1	1.91e-17
48	130503	P	48	153901	-1	1.91e-17
48	153901	F	48	175564	-1	1.91e-17
48	153965	F	48	186278	-1	1.91e-17
47	83012	F	47	83108	-1	7.48e-17
47	83092	F	47	83185	-1	7.48e-17
47	92775	F	47	98589	-1	7.48e-17
47	98589	F	47	108616	-1	7.48e-17
47	115420	P	47	140533	-1	7.48e-17
47	115420	F	47	165535	-1	7.48e-17
47	129917	P	47	154075	-1	7.48e-17
47	140533	F	47	190648	-1	7.48e-17
47	154075	F	47	176151	-1	7.48e-17
47	165535	P	47	190648	-1	7.48e-17
46	99165	F	46	107452	-1	2.93e-16
42	25581	P	42	40358	0	5.43e-16
42	34966	F	42	107628	0	5.43e-16
45	310	P	45	115819	-1	1.15e-15
45	310	F	45	190251	-1	1.15e-15
45	119011	P	45	141008	-1	1.15e-15
45	119011	F	45	165062	-1	1.15e-15
45	141008	F	45	187059	-1	1.15e-15
45	165062	P	45	187059	-1	1.15e-15
44	82964	F	44	83060	-1	4.48e-15
44	83060	F	44	83108	-1	4.48e-15
44	92636	F	44	98447	-1	4.48e-15
44	98447	F	44	108477	-1	4.48e-15
44	99361	P	44	119109	-1	4.48e-15
44	99361	F	44	186962	-1	4.48e-15
40	79450	F	40	97731	0	8.69e-15
43	255	P	43	115876	-1	1.75e-14
43	255	F	43	190196	-1	1.75e-14
43	20455	F	43	87405	-1	1.75e-14
43	26636	F	43	88412	-1	1.75e-14
43	26957	P	43	40246	-1	1.75e-14
43	40246	P	43	88733	-1	1.75e-14
42	12741	F	42	19412	-1	6.84e-14
42	13728	F	42	88834	-1	6.84e-14
42	34467	F	42	115700	-1	6.84e-14
42	34467	P	42	190373	-1	6.84e-14
42	75844	F	42	141816	-1	6.84e-14
42	75844	P	42	164257	-1	6.84e-14
42	79120	F	42	92655	-1	6.84e-14
42	79120	F	42	108496	-1	6.84e-14
42	79569	F	42	97865	-1	6.84e-14
42	128352	F	42	128390	-1	6.84e-14
42	128352	P	42	177683	-1	6.84e-14
42	128390	P	42	177721	-1	6.84e-14
42	130653	P	42	153751	-1	6.84e-14
42	153751	F	42	175420	-1	6.84e-14
42	177683	F	42	177721	-1	6.84e-14
41	24500	F	41	118104	-1	2.67e-13
41	24500	P	41	187970	-1	2.67e-13
41	34395	F	41	115628	-1	2.67e-13
41	34395	P	41	190446	-1	2.67e-13
41	82684	F	41	83065	-1	2.67e-13
41	129543	P	41	154510	-1	2.67e-13
41	154510	F	41	176531	-1	2.67e-13
40	20996	F	40	87930	-1	1.04e-12
40	77073	F	40	77242	-1	1.04e-12

## Sheet: Oryza
The repeat length of the first part	The starting site of the first part	Matching direction	The repeat length of the second part	The starting site of the second part	Interval distance of repeats	E-value
91	55864	P	91	82674	-1	2.27e-43
91	55864	F	91	132352	-1	2.27e-43
52	55903	P	52	82674	0	2.51e-22
52	55903	F	52	132391	0	2.51e-22
52	84791	F	52	84841	-1	3.91e-20
52	84791	P	52	130224	-1	3.91e-20
52	84841	P	52	130274	-1	3.91e-20
52	130224	F	52	130274	-1	3.91e-20
46	62981	F	46	88707	0	1.03e-18
46	62981	P	46	126364	0	1.03e-18
43	12788	F	43	12955	0	6.58e-17

## Sheet: Figure data
number of repeats	Palindromic repeats	Forward repeats	Total
Carex breviculmis	1868	1966	3834
Carex littledalei	732	742	1474
Carex lithophila	206	260	466
Carex siderosticta	418	485	903
Eleocharis cellosa	90	144	234
Oryza sativa	5	6	11
