# Supplementary material for: Chloroplast genomes of four Carex species: Long repetitive sequences trigger dramatic changes in chloroplast genome structure
Source: Front Plant Sci. 2023 Jan 26;14:1100876. doi: 10.3389/fpls.2023.1100876 (PMC9911286; doi:10.3389/fpls.2023.1100876)
Supplement: Supplementary Table 4 — Dispersal repeats analysis of the chloroplast genomes of four Carex species using ROUS software. [file Table_4.xlsx]

## Sheet: Carex breviculmis
Dispersed repeat sequences in the chloroplast genome of Carex breviculmis
Group Number	Size (bp)	Start Sites of the Dispersed Repeats	End Sites of the Dispersed Repeats
Repeat_1	51303	102356	153658
Repeat_1	51303	213818	162516
Repeat_2	1659	86294	87952
Repeat_2	1659	90983	92641
Repeat_3	1639	17112	18750
Repeat_3	1639	138200	136562
Repeat_3	1639	177974	179612
Repeat_4	1450	120921	122370
Repeat_4	1450	141775	143224
Repeat_4	1450	174399	172950
Repeat_4	1450	195253	193804
Repeat_5	1022	70952	71973
Repeat_5	1022	108067	109088
Repeat_5	1022	208107	207086
Repeat_6	946	69854	70799
Repeat_6	946	119219	120164
Repeat_6	946	196955	196010
Repeat_7	808	127407	128214
Repeat_7	808	142420	143227
Repeat_7	808	173754	172947
Repeat_7	808	188767	187960
Repeat_7	805	121566	122370
Repeat_7	805	194608	193804
Repeat_8	808	120192	120999
Repeat_8	808	141125	141932
Repeat_8	808	175049	174242
Repeat_8	808	195982	195175
Repeat_9	805	121566	122370
Repeat_9	805	127407	128211
Repeat_9	805	142420	143224
Repeat_9	805	173754	172950
Repeat_9	805	188767	187963
Repeat_9	805	194608	193804
Repeat_10	657	15202	15858
Repeat_10	657	147612	146956
Repeat_10	657	168562	169218
Repeat_11	599	101880	102478
Repeat_11	599	143827	143229
Repeat_11	599	172347	172945
Repeat_12	594	107447	108040
Repeat_12	594	140630	141223
Repeat_12	594	175544	174951
Repeat_12	594	208727	208134
Repeat_13	570	19390	19959
Repeat_13	570	126844	126275
Repeat_13	570	189330	189899
Repeat_14	565	16139	16703
Repeat_14	565	146555	145991
Repeat_14	565	169619	170183
Repeat_15	535	113030	113564
Repeat_15	535	113312	113846
Repeat_15	535	202862	202328
Repeat_15	535	203144	202610
Repeat_16	476	108850	109325
Repeat_16	476	145060	145535
Repeat_16	476	171114	170639
Repeat_16	476	207324	206849
Repeat_17	474	113656	114129
Repeat_17	474	113956	114429
Repeat_17	474	202218	201745
Repeat_17	474	202518	202045
Repeat_18	450	20354	20803
Repeat_18	450	140509	140060
Repeat_18	450	175665	176114
Repeat_19	418	70374	70791
Repeat_19	418	107489	107906
Repeat_19	418	119739	120156
Repeat_19	418	140672	141089
Repeat_19	418	175502	175085
Repeat_19	418	196435	196018
Repeat_19	418	208685	208268
Repeat_20	410	59924	60333
Repeat_20	410	59965	60374
Repeat_21	408	87748	88155
Repeat_21	408	89335	89742
Repeat_22	395	59460	59854
Repeat_22	395	60350	60744
Repeat_23	381	128126	128506
Repeat_23	381	139693	140073
Repeat_23	381	176481	176101
Repeat_23	381	188048	187668
Repeat_24	369	59924	60292
Repeat_24	369	59965	60333
Repeat_24	369	60006	60374
Repeat_25	361	112730	113090
Repeat_25	361	113594	113954
Repeat_25	361	202580	202220
Repeat_25	361	203444	203084
Repeat_26	352	112631	112982
Repeat_26	352	112931	113282
Repeat_26	352	203243	202892
Repeat_26	352	203543	203192
Repeat_27	328	59924	60251
Repeat_27	328	59965	60292
Repeat_27	328	60006	60333
Repeat_27	328	60047	60374
Repeat_28	302	187299	186998
Repeat_28	302	31942	32243
Repeat_28	302	128875	129176
Repeat_29	299	112792	113090
Repeat_29	299	113656	113954
Repeat_29	299	113956	114254
Repeat_29	299	202218	201920
Repeat_29	299	202518	202220
Repeat_29	299	203382	203084
Repeat_30	287	59924	60210
Repeat_30	287	59965	60251
Repeat_30	287	60006	60292
Repeat_30	287	60047	60333
Repeat_30	287	60088	60374
Repeat_31	268	112487	112754
Repeat_31	268	112523	112790
Repeat_31	268	203651	203384
Repeat_31	268	203651	203384
Repeat_31	268	203687	203420
Repeat_32	253	112730	112982
Repeat_32	253	113030	113282
Repeat_32	253	113312	113564
Repeat_32	253	113594	113846
Repeat_32	253	202580	202328
Repeat_32	253	202862	202610
Repeat_32	253	203144	202892
Repeat_32	253	203444	203192
Repeat_33	253	112730	112982
Repeat_33	253	113030	113282
Repeat_33	253	113312	113564
Repeat_33	253	113594	113846
Repeat_33	253	202580	202328
Repeat_33	253	202862	202610
Repeat_33	253	203144	202892
Repeat_33	253	203444	203192
Repeat_34	246	59924	60169
Repeat_34	246	59965	60210
Repeat_34	246	60006	60251
Repeat_34	246	60047	60292
Repeat_34	246	60088	60333
Repeat_34	246	60129	60374
Repeat_35	241	17119	17359
Repeat_35	241	177981	178221
Repeat_35	241	207097	207337
Repeat_35	241	71962	71722
Repeat_35	241	109077	108837
Repeat_35	241	138193	137953
Repeat_36	239	71735	71973
Repeat_36	239	108850	109088
Repeat_36	239	145060	145298
Repeat_36	239	171114	170876
Repeat_36	239	207324	207086
Repeat_37	232	112487	112718
Repeat_37	232	112523	112754
Repeat_37	232	112559	112790
Repeat_37	232	203615	203384
Repeat_37	232	203651	203420
Repeat_37	232	203687	203456
Repeat_38	230	16694	16923
Repeat_38	230	109661	109432
Repeat_38	230	206513	206742
Repeat_39	229	6440	6668
Repeat_39	229	121324	121096
Repeat_39	229	142178	141950
Repeat_39	229	173996	174224
Repeat_39	229	194850	195078
Repeat_40	228	17119	17346
Repeat_40	228	71962	71735
Repeat_40	228	109077	108850
Repeat_40	228	138193	137966
Repeat_40	228	145287	145060
Repeat_40	228	170887	171114
Repeat_40	228	177981	178208
Repeat_40	228	207097	207324
Repeat_41	213	112441	112653
Repeat_41	213	113749	113961
Repeat_41	213	114049	114261
Repeat_41	213	202125	201913
Repeat_41	213	202425	202213
Repeat_41	213	203733	203521
Repeat_42	206	112441	112646
Repeat_42	206	112885	113090
Repeat_42	206	113749	113954
Repeat_42	206	114049	114254
Repeat_42	206	202125	201920
Repeat_42	206	202425	202220
Repeat_42	206	203289	203084
Repeat_42	206	203733	203528
Repeat_43	205	87748	87952
Repeat_43	205	89335	89539
Repeat_43	205	92437	92641
Repeat_44	205	59924	60128
Repeat_44	205	59965	60169
Repeat_44	205	60006	60210
Repeat_44	205	60047	60251
Repeat_44	205	60088	60292
Repeat_44	205	60129	60333
Repeat_44	205	60170	60374
Repeat_45	196	203579	203384
Repeat_45	196	203615	203420
Repeat_45	196	203651	203456
Repeat_45	196	203687	203492
Repeat_45	196	112487	112682
Repeat_45	196	112523	112718
Repeat_45	196	112559	112754
Repeat_45	196	112595	112790
Repeat_46	191	112792	112982
Repeat_46	191	113092	113282
Repeat_46	191	113374	113564
Repeat_46	191	113656	113846
Repeat_46	191	113956	114146
Repeat_46	191	202218	202028
Repeat_46	191	202218	202028
Repeat_46	191	202518	202328
Repeat_46	191	202800	202610
Repeat_46	191	203082	202892
Repeat_46	191	203382	203192
Repeat_47	186	102511	102696
Repeat_47	186	121647	121462
Repeat_47	186	142501	142316
Repeat_47	186	173673	173858
Repeat_47	186	194527	194712
Repeat_47	186	213663	213478
Repeat_48	174	201918	201745
Repeat_48	174	202218	202045
Repeat_48	174	202518	202345
Repeat_48	174	202800	202627
Repeat_48	174	203082	202909
Repeat_48	174	203382	203209
Repeat_48	174	112792	112965
Repeat_48	174	113092	113265
Repeat_48	174	113374	113547
Repeat_48	174	113656	113829
Repeat_48	174	113956	114129
Repeat_48	174	114256	114429
Repeat_49	171	102509	102679
Repeat_49	171	120773	120603
Repeat_49	171	141706	141536
Repeat_49	171	174468	174638
Repeat_49	171	195401	195571
Repeat_49	171	213665	213495
Repeat_49	169	121647	121479
Repeat_49	169	142501	142333
Repeat_49	169	173673	173841
Repeat_49	169	194527	194695
Repeat_50	169	102679	102511
Repeat_50	169	120603	120771
Repeat_50	169	121479	121647
Repeat_50	169	141536	141704
Repeat_50	169	142333	142501
Repeat_50	169	173841	173673
Repeat_50	169	174638	174470
Repeat_50	169	194695	194527
Repeat_50	169	195571	195403
Repeat_50	169	213495	213663
Repeat_51	169	139785	139617
Repeat_51	169	213699	213531
Repeat_51	169	102475	102643
Repeat_51	169	176389	176557
Repeat_52	167	202079	201913
Repeat_52	167	202379	202213
Repeat_52	167	203579	203413
Repeat_52	167	203615	203449
Repeat_52	167	203651	203485
Repeat_52	167	203687	203521
Repeat_52	167	112487	112653
Repeat_52	167	112487	112653
Repeat_52	167	112523	112689
Repeat_52	167	112559	112725
Repeat_52	167	112595	112761
Repeat_52	167	113795	113961
Repeat_52	167	114095	114261
Repeat_53	165	16855	17019
Repeat_53	165	72307	72143
Repeat_54	164	59924	60087
Repeat_54	164	59965	60128
Repeat_54	164	60006	60169
Repeat_54	164	60047	60210
Repeat_54	164	60088	60251
Repeat_54	164	60129	60292
Repeat_54	164	60170	60333
Repeat_54	164	60211	60374
Repeat_55	160	112487	112646
Repeat_55	160	112523	112682
Repeat_55	160	112559	112718
Repeat_55	160	112595	112754
Repeat_55	160	112631	112790
Repeat_55	160	112931	113090
Repeat_55	160	113795	113954
Repeat_55	160	114095	114254
Repeat_55	160	202079	201920
Repeat_55	160	202379	202220
Repeat_55	160	203243	203084
Repeat_55	160	203543	203384
Repeat_55	160	203579	203420
Repeat_55	160	203615	203456
Repeat_55	160	203651	203492
Repeat_55	160	203687	203528
Repeat_56	160	112487	112646
Repeat_56	160	112523	112682
Repeat_56	160	112559	112718
Repeat_56	160	112595	112754
Repeat_56	160	112631	112790
Repeat_56	160	112931	113090
Repeat_56	160	113795	113954
Repeat_56	160	114095	114254
Repeat_56	160	202079	201920
Repeat_56	160	202379	202220
Repeat_56	160	203243	203084
Repeat_56	160	203543	203384
Repeat_56	160	203579	203420
Repeat_56	160	203615	203456
Repeat_56	160	203651	203492
Repeat_56	160	203687	203528
Repeat_57	160	174226	174067
Repeat_57	160	195080	194921
Repeat_57	160	206261	206102
Repeat_57	160	109913	110072
Repeat_57	160	121094	121253
Repeat_57	160	141948	142107
Repeat_57	158	6668	6511
Repeat_58	158	120842	120999
Repeat_58	158	120921	121078
Repeat_58	158	141775	141932
Repeat_58	158	174399	174242
Repeat_58	158	195253	195096
Repeat_58	158	195332	195175
Repeat_59	158	6511	6668
Repeat_59	158	174067	174224
Repeat_59	158	194921	195078
Repeat_59	158	206102	206259
Repeat_59	158	110072	109915
Repeat_59	158	121253	121096
Repeat_59	158	142107	141950
Repeat_60	153	196862	196710
Repeat_60	153	69281	69433
Repeat_60	153	69947	70099
Repeat_60	153	119312	119464
Repeat_61	149	127190	127338
Repeat_61	149	127225	127373
Repeat_61	149	188949	188801
Repeat_61	149	188984	188836
Repeat_62	135	102643	102509
Repeat_62	135	120639	120773
Repeat_62	135	139617	139751
Repeat_62	135	141572	141706
Repeat_62	135	174602	174468
Repeat_62	135	176557	176423
Repeat_62	135	195535	195401
Repeat_62	135	213531	213665
Repeat_62	133	121515	121647
Repeat_62	133	142369	142501
Repeat_62	133	173805	173673
Repeat_62	133	194659	194527
Repeat_63	133	120639	120771
Repeat_63	133	121515	121647
Repeat_63	133	139617	139749
Repeat_63	133	141572	141704
Repeat_63	133	142369	142501
Repeat_63	133	213531	213663
Repeat_63	133	102643	102511
Repeat_63	133	173805	173673
Repeat_63	133	174602	174470
Repeat_63	133	176557	176425
Repeat_63	133	194659	194527
Repeat_63	133	195535	195403
Repeat_64	131	112487	112617
Repeat_64	131	112523	112653
Repeat_64	131	112559	112689
Repeat_64	131	112595	112725
Repeat_64	131	112631	112761
Repeat_64	131	112931	113061
Repeat_64	131	113795	113925
Repeat_64	131	113831	113961
Repeat_64	131	114095	114225
Repeat_64	131	114131	114261
Repeat_64	131	202043	201913
Repeat_64	131	202079	201949
Repeat_64	131	202343	202213
Repeat_64	131	202379	202249
Repeat_64	131	203243	203113
Repeat_64	131	203543	203413
Repeat_64	131	203579	203449
Repeat_64	131	203615	203485
Repeat_64	131	203651	203521
Repeat_64	131	203687	203557
Repeat_65	126	72057	72182
Repeat_65	126	145469	145594
Repeat_65	126	170705	170580
Repeat_66	126	52057	52182
Repeat_66	126	52303	52428
Repeat_67	125	70801	70925
Repeat_67	125	120166	120290
Repeat_67	125	196008	195884
Repeat_68	124	112487	112610
Repeat_68	124	112523	112646
Repeat_68	124	112559	112682
Repeat_68	124	112595	112718
Repeat_68	124	112631	112754
Repeat_68	124	112667	112790
Repeat_68	124	112931	113054
Repeat_68	124	112967	113090
Repeat_68	124	113795	113918
Repeat_68	124	113831	113954
Repeat_68	124	114095	114218
Repeat_68	124	114131	114254
Repeat_68	124	202043	201920
Repeat_68	124	202079	201956
Repeat_68	124	202343	202220
Repeat_68	124	202379	202256
Repeat_68	124	203207	203084
Repeat_68	124	203243	203120
Repeat_68	124	203507	203384
Repeat_68	124	203543	203420
Repeat_68	124	203579	203456
Repeat_68	124	203615	203492
Repeat_68	124	203651	203528
Repeat_68	124	203687	203564
Repeat_69	124	71610	71733
Repeat_69	124	108725	108848
Repeat_69	124	144935	145058
Repeat_69	124	171239	171116
Repeat_69	124	207449	207326
Repeat_70	124	208232	208109
Repeat_70	124	70827	70950
Repeat_70	124	107942	108065
Repeat_71	123	143229	143351
Repeat_71	123	213696	213818
Repeat_71	123	102478	102356
Repeat_71	123	172945	172823
Repeat_72	123	210519	210397
Repeat_72	123	62907	63029
Repeat_72	123	105655	105777
Repeat_73	123	59924	60046
Repeat_73	123	59965	60087
Repeat_73	123	60006	60128
Repeat_73	123	60047	60169
Repeat_73	123	60088	60210
Repeat_73	123	60129	60251
Repeat_73	123	60170	60292
Repeat_73	123	60211	60333
Repeat_73	123	60252	60374
Repeat_74	122	15077	15198
Repeat_74	122	148455	148334
Repeat_74	122	167719	167840
Repeat_75	119	18628	18746
Repeat_75	119	179490	179608
Repeat_75	119	179916	180034
Repeat_75	119	136258	136140
Repeat_75	119	136684	136566
Repeat_76	118	87758	87875
Repeat_76	118	89345	89462
Repeat_76	118	90964	91081
Repeat_76	118	92447	92564
Repeat_77	114	127190	127303
Repeat_77	114	127225	127338
Repeat_77	114	127260	127373
Repeat_77	114	188914	188801
Repeat_77	114	188949	188836
Repeat_77	114	188984	188871
Repeat_78	111	31830	31940
Repeat_78	111	128763	128873
Repeat_78	111	187411	187301
Repeat_79	108	16893	17000
Repeat_79	108	72269	72162
Repeat_79	108	138449	138342
Repeat_79	108	177725	177832
Repeat_80	108	16230	16337
Repeat_80	108	104385	104492
Repeat_80	108	146464	146357
Repeat_80	108	169710	169817
Repeat_80	108	211789	211682
Repeat_81	107	69547	69653
Repeat_81	107	122484	122590
Repeat_81	107	193690	193584
Repeat_82	105	72245	72349
Repeat_82	105	145773	145877
Repeat_82	105	170401	170297
Repeat_83	105	71966	72070
Repeat_83	105	109222	109326
Repeat_83	105	206952	206848
Repeat_83	104	145432	145535
Repeat_83	104	170742	170639
Repeat_84	104	86471	86574
Repeat_84	104	87954	88057
Repeat_84	104	89541	89644
Repeat_84	104	91160	91263
Repeat_85	104	71966	72069
Repeat_85	104	109222	109325
Repeat_85	104	145432	145535
Repeat_85	104	170742	170639
Repeat_85	104	206952	206849
Repeat_86	103	88173	88275
Repeat_86	103	89755	89857
Repeat_87	101	71075	71175
Repeat_87	101	108190	108290
Repeat_87	101	120451	120551
Repeat_87	101	141384	141484
Repeat_87	101	174790	174690
Repeat_87	101	195723	195623
Repeat_87	101	207984	207884
Repeat_88	101	115136	115036
Repeat_88	101	140339	140239
Repeat_88	101	20524	20624
Repeat_88	101	175835	175935
Repeat_88	101	201038	201138
Repeat_89	100	101779	101878
Repeat_89	100	143928	143829
Repeat_89	100	172246	172345
Repeat_90	99	110148	110246
Repeat_90	99	121329	121427
Repeat_90	99	142183	142281
Repeat_90	99	173991	173893
Repeat_90	99	194845	194747
Repeat_90	99	206026	205928
Repeat_91	99	70827	70925
Repeat_91	99	107942	108040
Repeat_91	99	120192	120290
Repeat_91	99	141125	141223
Repeat_91	99	175049	174951
Repeat_91	99	195982	195884
Repeat_91	99	208232	208134
Repeat_92	99	86294	86392
Repeat_92	99	87777	87875
Repeat_92	99	89364	89462
Repeat_92	99	90983	91081
Repeat_92	99	92466	92564
Repeat_93	99	70827	70925
Repeat_93	99	107942	108040
Repeat_93	99	120192	120290
Repeat_93	99	141125	141223
Repeat_93	99	175049	174951
Repeat_93	99	195982	195884
Repeat_93	99	208232	208134
Repeat_94	98	202125	202028
Repeat_94	98	202425	202328
Repeat_94	98	202707	202610
Repeat_94	98	202989	202892
Repeat_94	98	203289	203192
Repeat_94	98	203733	203636
Repeat_94	98	112441	112538
Repeat_94	98	112885	112982
Repeat_94	98	113185	113282
Repeat_94	98	113467	113564
Repeat_94	98	113749	113846
Repeat_94	98	114049	114146
Repeat_95	96	125962	126057
Repeat_95	96	126044	126139
Repeat_95	96	190130	190035
Repeat_95	96	190212	190117
Repeat_96	96	20805	20900
Repeat_96	96	128491	128396
Repeat_96	96	140058	139963
Repeat_96	96	176116	176211
Repeat_96	96	187683	187778
Repeat_97	95	112487	112581
Repeat_97	95	112523	112617
Repeat_97	95	112559	112653
Repeat_97	95	112595	112689
Repeat_97	95	112631	112725
Repeat_97	95	112667	112761
Repeat_97	95	112931	113025
Repeat_97	95	112967	113061
Repeat_97	95	113795	113889
Repeat_97	95	113831	113925
Repeat_97	95	113867	113961
Repeat_97	95	114095	114189
Repeat_97	95	114131	114225
Repeat_97	95	114167	114261
Repeat_97	95	202007	201913
Repeat_97	95	202043	201949
Repeat_97	95	202079	201985
Repeat_97	95	202307	202213
Repeat_97	95	202343	202249
Repeat_97	95	202379	202285
Repeat_97	95	203207	203113
Repeat_97	95	203243	203149
Repeat_97	95	203507	203413
Repeat_97	95	203543	203449
Repeat_97	95	203579	203485
Repeat_97	95	203615	203521
Repeat_97	95	203651	203557
Repeat_97	95	203687	203593
Repeat_98	95	52064	52158
Repeat_98	95	52112	52206
Repeat_98	95	52310	52404
Repeat_99	94	86953	87046
Repeat_99	94	88528	88621
Repeat_99	94	91642	91735
Repeat_100	94	72003	72096
Repeat_100	94	72030	72123
Repeat_101	94	206009	205916
Repeat_101	94	207965	207872
Repeat_101	94	71094	71187
Repeat_101	94	108209	108302
Repeat_101	94	110165	110258
Repeat_102	93	102475	102567
Repeat_102	93	176389	176481
Repeat_102	93	187956	188048
Repeat_102	93	128218	128126
Repeat_102	93	139785	139693
Repeat_102	93	213699	213607
Repeat_103	90	51670	51759
Repeat_103	90	51718	51807
Repeat_104	89	128214	128126
Repeat_104	89	139781	139693
Repeat_104	89	143227	143139
Repeat_104	89	213695	213607
Repeat_104	89	102479	102567
Repeat_104	89	172947	173035
Repeat_104	89	176393	176481
Repeat_104	89	187960	188048
Repeat_105	89	16766	16854
Repeat_105	89	109589	109501
Repeat_105	89	145928	145840
Repeat_105	89	170246	170334
Repeat_105	89	206585	206673
Repeat_106	88	112487	112574
Repeat_106	88	112523	112610
Repeat_106	88	112559	112646
Repeat_106	88	112595	112682
Repeat_106	88	112631	112718
Repeat_106	88	112667	112754
Repeat_106	88	112703	112790
Repeat_106	88	112931	113018
Repeat_106	88	112967	113054
Repeat_106	88	113003	113090
Repeat_106	88	113795	113882
Repeat_106	88	113831	113918
Repeat_106	88	113867	113954
Repeat_106	88	114095	114182
Repeat_106	88	114131	114218
Repeat_106	88	114167	114254
Repeat_106	88	202007	201920
Repeat_106	88	202043	201956
Repeat_106	88	202079	201992
Repeat_106	88	202307	202220
Repeat_106	88	202343	202256
Repeat_106	88	202379	202292
Repeat_106	88	203171	203084
Repeat_106	88	203207	203120
Repeat_106	88	203243	203156
Repeat_106	88	203471	203384
Repeat_106	88	203507	203420
Repeat_106	88	203543	203456
Repeat_106	88	203579	203492
Repeat_106	88	203615	203528
Repeat_106	88	203651	203564
Repeat_106	88	203687	203600
Repeat_107	87	86836	86922
Repeat_107	87	88334	88420
Repeat_107	87	91525	91611
Repeat_108	86	102482	102567
Repeat_108	86	122370	122285
Repeat_108	86	128211	128126
Repeat_108	86	139778	139693
Repeat_108	86	143224	143139
Repeat_108	86	172950	173035
Repeat_108	86	176396	176481
Repeat_108	86	187963	188048
Repeat_108	86	193804	193889
Repeat_108	86	213692	213607
Repeat_109	85	70741	70657
Repeat_109	85	107856	107772
Repeat_109	85	120106	120022
Repeat_109	85	141039	140955
Repeat_109	85	146353	146269
Repeat_109	85	16341	16425
Repeat_109	85	169821	169905
Repeat_109	85	175135	175219
Repeat_109	85	196068	196152
Repeat_109	85	208318	208402
Repeat_110	83	211702	211620
Repeat_110	83	12562	12644
Repeat_110	83	104472	104554
Repeat_111	82	71094	71175
Repeat_111	82	108209	108290
Repeat_111	82	110165	110246
Repeat_111	82	120470	120551
Repeat_111	82	121346	121427
Repeat_111	82	141403	141484
Repeat_111	82	142200	142281
Repeat_111	82	173974	173893
Repeat_111	82	174771	174690
Repeat_111	82	194828	194747
Repeat_111	82	195704	195623
Repeat_111	82	206009	205928
Repeat_111	82	207965	207884
Repeat_112	82	120771	120690
Repeat_112	82	121647	121566
Repeat_112	82	127488	127407
Repeat_112	82	139749	139668
Repeat_112	82	141704	141623
Repeat_112	82	142501	142420
Repeat_112	82	213663	213582
Repeat_112	82	102511	102592
Repeat_112	82	173673	173754
Repeat_112	82	174470	174551
Repeat_112	82	176425	176506
Repeat_112	82	188686	188767
Repeat_112	82	194527	194608
Repeat_112	82	195403	195484
Repeat_113	82	71094	71175
Repeat_113	82	108209	108290
Repeat_113	82	110165	110246
Repeat_113	82	120470	120551
Repeat_113	82	121346	121427
Repeat_113	82	141403	141484
Repeat_113	82	142200	142281
Repeat_113	82	173974	173893
Repeat_113	82	174771	174690
Repeat_113	82	194828	194747
Repeat_113	82	195704	195623
Repeat_113	82	206009	205928
Repeat_113	82	207965	207884
Repeat_114	82	59924	60005
Repeat_114	82	59965	60046
Repeat_114	82	60006	60087
Repeat_114	82	60047	60128
Repeat_114	82	60088	60169
Repeat_114	82	60129	60210
Repeat_114	82	60170	60251
Repeat_114	82	60211	60292
Repeat_114	82	60252	60333
Repeat_114	82	60293	60374
Repeat_115	82	15934	16015
Repeat_115	82	169333	169414
Repeat_115	82	146841	146760
Repeat_116	81	201699	201619
Repeat_116	81	202545	202465
Repeat_116	81	202827	202747
Repeat_116	81	203109	203029
Repeat_116	81	203409	203329
Repeat_116	81	112765	112845
Repeat_116	81	113065	113145
Repeat_116	81	113347	113427
Repeat_116	81	113629	113709
Repeat_116	81	114475	114555
Repeat_117	81	112441	112521
Repeat_117	81	112885	112965
Repeat_117	81	113185	113265
Repeat_117	81	113467	113547
Repeat_117	81	113749	113829
Repeat_117	81	114049	114129
Repeat_117	81	114349	114429
Repeat_117	81	201825	201745
Repeat_117	81	202125	202045
Repeat_117	81	202425	202345
Repeat_117	81	202707	202627
Repeat_117	81	202989	202909
Repeat_117	81	203289	203209
Repeat_117	81	203733	203653
Repeat_118	80	201645	201566
Repeat_118	80	202635	202556
Repeat_118	80	202917	202838
Repeat_118	80	113257	113336
Repeat_118	80	113539	113618
Repeat_118	80	114529	114608
Repeat_119	79	146514	146592
Repeat_119	79	148420	148498
Repeat_119	79	167754	167676
Repeat_119	79	169660	169582
Repeat_120	79	127190	127268
Repeat_120	79	127225	127303
Repeat_120	79	127260	127338
Repeat_120	79	127295	127373
Repeat_120	79	188879	188801
Repeat_120	79	188914	188836
Repeat_120	79	188949	188871
Repeat_120	79	188984	188906
Repeat_121	79	120842	120920
Repeat_121	79	120921	120999
Repeat_121	79	121000	121078
Repeat_121	79	141775	141853
Repeat_121	79	141854	141932
Repeat_121	79	174320	174242
Repeat_121	79	174399	174321
Repeat_121	79	195174	195096
Repeat_121	79	195253	195175
Repeat_121	79	195332	195254
Repeat_122	79	201689	201611
Repeat_122	79	201743	201665
Repeat_122	79	114431	114509
Repeat_122	79	114485	114563
Repeat_123	78	72451	72528
Repeat_123	78	145979	146056
Repeat_123	78	170195	170118
Repeat_124	77	6336	6412
Repeat_124	77	205927	206003
Repeat_124	77	207883	207959
Repeat_124	77	71176	71100
Repeat_124	77	108291	108215
Repeat_124	77	110247	110171
Repeat_124	76	173893	173968
Repeat_124	76	174690	174765
Repeat_124	76	194747	194822
Repeat_124	76	195623	195698
Repeat_124	76	120551	120476
Repeat_124	76	121427	121352
Repeat_124	76	141484	141409
Repeat_124	76	142281	142206
Repeat_125	76	86730	86805
Repeat_125	76	88226	88301
Repeat_125	76	91419	91494
Repeat_126	76	6337	6412
Repeat_126	76	71175	71100
Repeat_126	76	108290	108215
Repeat_126	76	110246	110171
Repeat_126	76	120551	120476
Repeat_126	76	121427	121352
Repeat_126	76	141484	141409
Repeat_126	76	142281	142206
Repeat_126	76	173893	173968
Repeat_126	76	174690	174765
Repeat_126	76	194747	194822
Repeat_126	76	195623	195698
Repeat_126	76	205928	206003
Repeat_126	76	207884	207959
Repeat_127	75	88499	88573
Repeat_127	75	90096	90170
Repeat_128	75	15253	15327
Repeat_128	75	167842	167916
Repeat_128	75	168613	168687
Repeat_128	75	147561	147487
Repeat_128	75	148332	148258
Repeat_129	74	69206	69279
Repeat_129	74	69872	69945
Repeat_129	74	119237	119310
Repeat_129	74	196937	196864
Repeat_130	74	15125	15198
Repeat_130	74	147636	147563
Repeat_130	74	148407	148334
Repeat_130	74	167767	167840
Repeat_130	74	168538	168611
Repeat_131	73	62833	62905
Repeat_131	73	105581	105653
Repeat_131	73	210593	210521
Repeat_132	72	146733	146662
Repeat_132	72	16054	16125
Repeat_132	72	169441	169512
Repeat_133	71	201689	201619
Repeat_133	71	201743	201673
Repeat_133	71	202535	202465
Repeat_133	71	202817	202747
Repeat_133	71	203099	203029
Repeat_133	71	203399	203329
Repeat_133	71	112775	112845
Repeat_133	71	113075	113145
Repeat_133	71	113357	113427
Repeat_133	71	113639	113709
Repeat_133	71	114431	114501
Repeat_133	71	114485	114555
Repeat_134	71	71426	71496
Repeat_134	71	108541	108611
Repeat_134	71	146665	146735
Repeat_134	71	169509	169439
Repeat_134	71	207633	207563
Repeat_135	71	52064	52134
Repeat_135	71	52112	52182
Repeat_135	71	52310	52380
Repeat_135	71	52358	52428
Repeat_136	69	72239	72307
Repeat_136	69	109432	109500
Repeat_136	69	16923	16855
Repeat_136	69	206742	206674
Repeat_137	69	59856	59924
Repeat_137	69	60746	60814
Repeat_138	69	42258	42326
Repeat_138	69	74400	74468
Repeat_139	69	16054	16122
Repeat_139	69	169441	169509
Repeat_139	69	207565	207633
Repeat_139	69	71494	71426
Repeat_139	69	108609	108541
Repeat_139	69	146733	146665
Repeat_140	68	206915	206848
Repeat_140	68	72003	72070
Repeat_140	68	72030	72097
Repeat_140	68	109259	109326
Repeat_140	67	170705	170639
Repeat_140	67	72057	72123
Repeat_140	67	145469	145535
Repeat_141	67	170705	170639
Repeat_141	67	206915	206849
Repeat_141	67	72003	72069
Repeat_141	67	72030	72096
Repeat_141	67	72057	72123
Repeat_141	67	109259	109325
Repeat_141	67	145469	145535
Repeat_142	67	170705	170639
Repeat_142	67	206915	206849
Repeat_142	67	72003	72069
Repeat_142	67	72030	72096
Repeat_142	67	72057	72123
Repeat_142	67	109259	109325
Repeat_142	67	145469	145535
Repeat_143	67	15845	15911
Repeat_143	67	146930	146864
Repeat_143	67	169244	169310
Repeat_144	66	16638	16703
Repeat_144	66	170118	170183
Repeat_144	66	72528	72463
Repeat_144	66	146056	145991
Repeat_145	65	107546	107482
Repeat_145	65	140729	140665
Repeat_145	65	20135	20199
Repeat_145	65	175445	175509
Repeat_145	65	208628	208692
Repeat_146	64	63279	63342
Repeat_146	64	87301	87238
Repeat_146	64	91990	91927
Repeat_147	64	5321	5384
Repeat_147	64	104860	104923
Repeat_147	64	211314	211251
Repeat_148	63	101677	101739
Repeat_148	63	144028	143966
Repeat_148	63	172146	172208
Repeat_149	63	16855	16917
Repeat_149	63	72307	72245
Repeat_149	63	109500	109438
Repeat_149	63	145835	145773
Repeat_149	63	170339	170401
Repeat_149	63	206674	206736
Repeat_150	62	55849	55910
Repeat_150	62	87042	86981
Repeat_150	62	88617	88556
Repeat_150	62	91731	91670
Repeat_151	62	126382	126321
Repeat_151	62	146314	146253
Repeat_151	62	16380	16441
Repeat_151	62	19852	19913
Repeat_151	62	169860	169921
Repeat_151	62	189792	189853
Repeat_152	62	109803	109742
Repeat_152	62	6748	6809
Repeat_152	62	206371	206432
Repeat_153	62	6275	6336
Repeat_153	62	121488	121427
Repeat_153	62	142342	142281
Repeat_153	62	173832	173893
Repeat_153	62	194686	194747
Repeat_154	61	125990	126050
Repeat_154	61	126072	126132
Repeat_154	61	126115	126175
Repeat_154	61	190059	189999
Repeat_154	61	190102	190042
Repeat_154	61	190184	190124
Repeat_155	61	112739	112799
Repeat_155	61	113039	113099
Repeat_155	61	113231	113291
Repeat_155	61	113321	113381
Repeat_155	61	113513	113573
Repeat_155	61	113603	113663
Repeat_155	61	202571	202511
Repeat_155	61	202661	202601
Repeat_155	61	202853	202793
Repeat_155	61	202943	202883
Repeat_155	61	203135	203075
Repeat_155	61	203435	203375
Repeat_156	61	112514	112574
Repeat_156	61	112550	112610
Repeat_156	61	112586	112646
Repeat_156	61	112622	112682
Repeat_156	61	112658	112718
Repeat_156	61	112694	112754
Repeat_156	61	112730	112790
Repeat_156	61	112958	113018
Repeat_156	61	112994	113054
Repeat_156	61	113030	113090
Repeat_156	61	113312	113372
Repeat_156	61	113594	113654
Repeat_156	61	113822	113882
Repeat_156	61	113858	113918
Repeat_156	61	113894	113954
Repeat_156	61	114122	114182
Repeat_156	61	114158	114218
Repeat_156	61	114194	114254
Repeat_156	61	201980	201920
Repeat_156	61	202016	201956
Repeat_156	61	202052	201992
Repeat_156	61	202280	202220
Repeat_156	61	202316	202256
Repeat_156	61	202352	202292
Repeat_156	61	202580	202520
Repeat_156	61	202862	202802
Repeat_156	61	203144	203084
Repeat_156	61	203180	203120
Repeat_156	61	203216	203156
Repeat_156	61	203444	203384
Repeat_156	61	203480	203420
Repeat_156	61	203516	203456
Repeat_156	61	203552	203492
Repeat_156	61	203588	203528
Repeat_156	61	203624	203564
Repeat_156	61	203660	203600
Repeat_157	61	72118	72178
Repeat_157	61	109311	109371
Repeat_157	61	145530	145590
Repeat_157	61	170644	170584
Repeat_157	61	206863	206803
Repeat_158	60	130662	130721
Repeat_158	60	130721	130780
Repeat_158	60	185453	185394
Repeat_158	60	185512	185453
Repeat_159	60	110087	110146
Repeat_159	60	121268	121327
Repeat_159	60	142122	142181
Repeat_159	60	174052	173993
Repeat_159	60	194906	194847
Repeat_159	60	206087	206028
Repeat_160	60	170721	170662
Repeat_160	60	177953	177894
Repeat_160	60	206931	206872
Repeat_160	60	71987	72046
Repeat_160	60	109243	109302
Repeat_160	60	138221	138280
Repeat_160	60	145453	145512
Repeat_161	59	102567	102509
Repeat_161	59	120715	120773
Repeat_161	59	122285	122343
Repeat_161	59	128126	128184
Repeat_161	59	139693	139751
Repeat_161	59	141648	141706
Repeat_161	59	143139	143197
Repeat_161	59	173035	172977
Repeat_161	59	174526	174468
Repeat_161	59	176481	176423
Repeat_161	59	188048	187990
Repeat_161	59	193889	193831
Repeat_161	59	195459	195401
Repeat_161	59	213607	213665
Repeat_162	59	112487	112545
Repeat_162	59	112523	112581
Repeat_162	59	112559	112617
Repeat_162	59	112595	112653
Repeat_162	59	112631	112689
Repeat_162	59	112667	112725
Repeat_162	59	112703	112761
Repeat_162	59	112931	112989
Repeat_162	59	112967	113025
Repeat_162	59	113003	113061
Repeat_162	59	113795	113853
Repeat_162	59	113831	113889
Repeat_162	59	113867	113925
Repeat_162	59	113903	113961
Repeat_162	59	114095	114153
Repeat_162	59	114131	114189
Repeat_162	59	114167	114225
Repeat_162	59	114203	114261
Repeat_162	59	201971	201913
Repeat_162	59	202007	201949
Repeat_162	59	202043	201985
Repeat_162	59	202079	202021
Repeat_162	59	202271	202213
Repeat_162	59	202307	202249
Repeat_162	59	202343	202285
Repeat_162	59	202379	202321
Repeat_162	59	203171	203113
Repeat_162	59	203207	203149
Repeat_162	59	203243	203185
Repeat_162	59	203471	203413
Repeat_162	59	203507	203449
Repeat_162	59	203543	203485
Repeat_162	59	203579	203521
Repeat_162	59	203615	203557
Repeat_162	59	203651	203593
Repeat_162	59	203687	203629
Repeat_163	59	72102	72160
Repeat_163	59	138282	138340
Repeat_163	59	145514	145572
Repeat_163	59	170660	170602
Repeat_163	59	177892	177834
Repeat_164	59	70985	71043
Repeat_164	59	108100	108158
Repeat_164	59	120350	120408
Repeat_164	59	141283	141341
Repeat_164	59	174891	174833
Repeat_164	59	195824	195766
Repeat_164	59	208074	208016
Repeat_165	58	70143	70200
Repeat_165	58	119508	119565
Repeat_165	58	122421	122478
Repeat_165	58	193753	193696
Repeat_165	58	196666	196609
Repeat_166	58	20135	20192
Repeat_166	58	175445	175502
Repeat_166	58	196378	196435
Repeat_166	58	208628	208685
Repeat_166	58	70431	70374
Repeat_166	58	107546	107489
Repeat_166	58	119796	119739
Repeat_166	58	140729	140672
Repeat_167	58	12505	12562
Repeat_167	58	16251	16308
Repeat_167	58	104406	104463
Repeat_167	58	169731	169788
Repeat_167	58	146443	146386
Repeat_167	58	211768	211711
Repeat_168	57	102567	102511
Repeat_168	57	173035	172979
Repeat_168	57	173729	173673
Repeat_168	57	174526	174470
Repeat_168	57	176481	176425
Repeat_168	57	188048	187992
Repeat_168	57	188742	188686
Repeat_168	57	193889	193833
Repeat_168	57	194583	194527
Repeat_168	57	195459	195403
Repeat_168	57	120715	120771
Repeat_168	57	121591	121647
Repeat_168	57	122285	122341
Repeat_168	57	127432	127488
Repeat_168	57	128126	128182
Repeat_168	57	139693	139749
Repeat_168	57	141648	141704
Repeat_168	57	142445	142501
Repeat_168	57	143139	143195
Repeat_168	57	213607	213663
Repeat_169	57	52389	52445
Repeat_169	57	52437	52493
Repeat_170	57	13898	13954
Repeat_170	57	42115	42059
Repeat_171	57	6440	6496
Repeat_171	57	173996	174052
Repeat_171	57	194850	194906
Repeat_171	57	206031	206087
Repeat_171	57	110143	110087
Repeat_171	57	121324	121268
Repeat_171	57	142178	142122
Repeat_172	56	71382	71437
Repeat_172	56	108497	108552
Repeat_172	56	144040	144095
Repeat_172	56	172134	172079
Repeat_172	56	207677	207622
Repeat_173	55	55983	56037
Repeat_173	55	88496	88442
Repeat_174	55	51987	52041
Repeat_174	55	52176	52230
Repeat_175	54	201672	201619
Repeat_175	54	201726	201673
Repeat_175	54	201918	201865
Repeat_175	54	202218	202165
Repeat_175	54	202518	202465
Repeat_175	54	202800	202747
Repeat_175	54	203082	203029
Repeat_175	54	203382	203329
Repeat_175	54	112792	112845
Repeat_175	54	113092	113145
Repeat_175	54	113374	113427
Repeat_175	54	113656	113709
Repeat_175	54	113956	114009
Repeat_175	54	114256	114309
Repeat_175	54	114448	114501
Repeat_175	54	114502	114555
Repeat_176	54	87148	87201
Repeat_176	54	88717	88770
Repeat_176	54	91837	91890
Repeat_177	54	72351	72404
Repeat_177	54	145879	145932
Repeat_177	54	170295	170242
Repeat_178	54	70626	70573
Repeat_178	54	107741	107688
Repeat_178	54	119991	119938
Repeat_178	54	140924	140871
Repeat_178	54	146238	146185
Repeat_178	54	16456	16509
Repeat_178	54	169936	169989
Repeat_178	54	175250	175303
Repeat_178	54	196183	196236
Repeat_178	54	208433	208486
Repeat_179	54	16057	16110
Repeat_179	54	71491	71438
Repeat_179	54	108606	108553
Repeat_179	54	144151	144098
Repeat_179	54	146730	146677
Repeat_179	54	169444	169497
Repeat_179	54	172023	172076
Repeat_179	54	207568	207621
Repeat_180	53	176602	176550
Repeat_180	53	177496	177444
Repeat_180	53	138678	138730
Repeat_180	53	139572	139624
Repeat_181	53	112792	112844
Repeat_181	53	113092	113144
Repeat_181	53	113374	113426
Repeat_181	53	113656	113708
Repeat_181	53	113929	113981
Repeat_181	53	113956	114008
Repeat_181	53	114229	114281
Repeat_181	53	114256	114308
Repeat_181	53	114448	114500
Repeat_181	53	114502	114554
Repeat_181	53	201672	201620
Repeat_181	53	201726	201674
Repeat_181	53	201918	201866
Repeat_181	53	201945	201893
Repeat_181	53	202218	202166
Repeat_181	53	202245	202193
Repeat_181	53	202518	202466
Repeat_181	53	202800	202748
Repeat_181	53	203082	203030
Repeat_181	53	203382	203330
Repeat_182	53	108044	108096
Repeat_182	53	120294	120346
Repeat_182	53	141227	141279
Repeat_182	53	174947	174895
Repeat_182	53	195880	195828
Repeat_182	53	208130	208078
Repeat_183	53	88373	88425
Repeat_183	53	89953	90005
Repeat_184	53	72020	72072
Repeat_184	53	72047	72099
Repeat_184	53	112765	112817
Repeat_184	53	113065	113117
Repeat_184	53	113347	113399
Repeat_184	53	113629	113681
Repeat_184	53	114475	114527
Repeat_184	53	201699	201647
Repeat_184	53	202545	202493
Repeat_184	53	202827	202775
Repeat_184	53	203109	203057
Repeat_184	53	203409	203357
Repeat_185	53	175314	175262
Repeat_185	53	196247	196195
Repeat_185	53	206325	206273
Repeat_185	53	208497	208445
Repeat_185	53	70562	70614
Repeat_185	53	107677	107729
Repeat_185	53	109849	109901
Repeat_185	53	119927	119979
Repeat_185	53	140860	140912
Repeat_186	52	201971	201920
Repeat_186	52	202007	201956
Repeat_186	52	202043	201992
Repeat_186	52	202079	202028
Repeat_186	52	202271	202220
Repeat_186	52	202307	202256
Repeat_186	52	202343	202292
Repeat_186	52	202379	202328
Repeat_186	52	202571	202520
Repeat_186	52	202661	202610
Repeat_186	52	202853	202802
Repeat_186	52	202943	202892
Repeat_186	52	203135	203084
Repeat_186	52	203171	203120
Repeat_186	52	203207	203156
Repeat_186	52	203243	203192
Repeat_186	52	203435	203384
Repeat_186	52	203471	203420
Repeat_186	52	203507	203456
Repeat_186	52	203543	203492
Repeat_186	52	203579	203528
Repeat_186	52	203615	203564
Repeat_186	52	203651	203600
Repeat_186	52	203687	203636
Repeat_186	52	112487	112538
Repeat_186	52	112523	112574
Repeat_186	52	112559	112610
Repeat_186	52	112595	112646
Repeat_186	52	112631	112682
Repeat_186	52	112667	112718
Repeat_186	52	112703	112754
Repeat_186	52	112739	112790
Repeat_186	52	112931	112982
Repeat_186	52	112967	113018
Repeat_186	52	113003	113054
Repeat_186	52	113039	113090
Repeat_186	52	113231	113282
Repeat_186	52	113321	113372
Repeat_186	52	113513	113564
Repeat_186	52	113603	113654
Repeat_186	52	113795	113846
Repeat_186	52	113831	113882
Repeat_186	52	113867	113918
Repeat_186	52	113903	113954
Repeat_186	52	114095	114146
Repeat_186	52	114131	114182
Repeat_186	52	114167	114218
Repeat_186	52	114203	114254
Repeat_187	52	201971	201920
Repeat_187	52	202007	201956
Repeat_187	52	202043	201992
Repeat_187	52	202079	202028
Repeat_187	52	202271	202220
Repeat_187	52	202307	202256
Repeat_187	52	202343	202292
Repeat_187	52	202379	202328
Repeat_187	52	202571	202520
Repeat_187	52	202661	202610
Repeat_187	52	202853	202802
Repeat_187	52	202943	202892
Repeat_187	52	203135	203084
Repeat_187	52	203171	203120
Repeat_187	52	203207	203156
Repeat_187	52	203243	203192
Repeat_187	52	203435	203384
Repeat_187	52	203471	203420
Repeat_187	52	203507	203456
Repeat_187	52	203543	203492
Repeat_187	52	203579	203528
Repeat_187	52	203615	203564
Repeat_187	52	203651	203600
Repeat_187	52	203687	203636
Repeat_187	52	112487	112538
Repeat_187	52	112523	112574
Repeat_187	52	112559	112610
Repeat_187	52	112595	112646
Repeat_187	52	112631	112682
Repeat_187	52	112667	112718
Repeat_187	52	112703	112754
Repeat_187	52	112739	112790
Repeat_187	52	112931	112982
Repeat_187	52	112967	113018
Repeat_187	52	113003	113054
Repeat_187	52	113039	113090
Repeat_187	52	113231	113282
Repeat_187	52	113321	113372
Repeat_187	52	113513	113564
Repeat_187	52	113603	113654
Repeat_187	52	113795	113846
Repeat_187	52	113831	113882
Repeat_187	52	113867	113918
Repeat_187	52	113903	113954
Repeat_187	52	114095	114146
Repeat_187	52	114131	114182
Repeat_187	52	114167	114218
Repeat_187	52	114203	114254
Repeat_188	52	102645	102696
Repeat_188	52	173807	173858
Repeat_188	52	176559	176610
Repeat_188	52	194661	194712
Repeat_188	52	121513	121462
Repeat_188	52	139615	139564
Repeat_188	52	142367	142316
Repeat_188	52	213529	213478
Repeat_189	52	87236	87287
Repeat_189	52	88799	88850
Repeat_189	52	91925	91976
Repeat_190	51	201699	201649
Repeat_190	51	202545	202495
Repeat_190	51	202827	202777
Repeat_190	51	203109	203059
Repeat_190	51	203409	203359
Repeat_190	51	206898	206848
Repeat_190	51	72020	72070
Repeat_190	51	72047	72097
Repeat_190	51	109276	109326
Repeat_190	51	112765	112815
Repeat_190	51	113065	113115
Repeat_190	51	113347	113397
Repeat_190	51	113629	113679
Repeat_190	51	114475	114525
Repeat_191	50	87024	87073
Repeat_191	50	88648	88599
Repeat_191	50	91713	91762
Repeat_192	50	86730	86779
Repeat_192	50	88226	88275
Repeat_192	50	89808	89857
Repeat_192	50	91419	91468
Repeat_193	50	72020	72069
Repeat_193	50	72047	72096
Repeat_193	50	72074	72123
Repeat_193	50	109276	109325
Repeat_193	50	112765	112814
Repeat_193	50	113065	113114
Repeat_193	50	113347	113396
Repeat_193	50	113629	113678
Repeat_193	50	114475	114524
Repeat_193	50	145486	145535
Repeat_193	50	170688	170639
Repeat_193	50	201699	201650
Repeat_193	50	202545	202496
Repeat_193	50	202827	202778
Repeat_193	50	203109	203060
Repeat_193	50	203409	203360
Repeat_193	50	206898	206849
Repeat_194	50	69496	69545
Repeat_194	50	122433	122482
Repeat_194	50	193741	193692
Repeat_195	50	63293	63342
Repeat_195	50	87287	87238
Repeat_195	50	88850	88801
Repeat_195	50	91976	91927
Repeat_196	50	72400	72351
Repeat_196	50	109589	109540
Repeat_196	50	145928	145879
Repeat_196	50	16766	16815
Repeat_196	50	170246	170295
Repeat_196	50	206585	206634
Repeat_197	50	16753	16802
Repeat_197	50	177581	177630
Repeat_197	50	206572	206621
Repeat_197	50	109602	109553
Repeat_197	50	138593	138544
Repeat_198	50	15149	15198
Repeat_198	50	15202	15251
Repeat_198	50	147612	147563
Repeat_198	50	148383	148334
Repeat_198	50	167791	167840
Repeat_198	50	168562	168611

## Sheet: Carex littledalei
Dispersed repeat sequences in the chloroplast genome of Carex littledalei
Group Number	Size (bp)	Start Sites of the Dispersed Repeats	End Sites of the Dispersed Repeats
Repeat_1	48391	103086	151476
Repeat_1	48391	208517	160127
Repeat_2	2663	112163	114825
Repeat_2	2663	113505	116167
Repeat_2	2663	198098	195436
Repeat_2	2663	199440	196778
Repeat_3	1499	112017	113515
Repeat_3	1499	140037	141535
Repeat_3	1499	171566	170068
Repeat_3	1499	199586	198088
Repeat_4	1498	138839	140336
Repeat_4	1498	140182	141679
Repeat_4	1498	171421	169924
Repeat_4	1498	172764	171267
Repeat_5	1354	112162	113515
Repeat_5	1354	138839	140192
Repeat_5	1354	140182	141535
Repeat_5	1354	171421	170068
Repeat_5	1354	172764	171411
Repeat_5	1354	199441	198088
Repeat_5	1353	113505	114857
Repeat_5	1353	198098	196746
Repeat_6	1353	112163	113515
Repeat_6	1353	113505	114857
Repeat_6	1353	138840	140192
Repeat_6	1353	140183	141535
Repeat_6	1353	171420	170068
Repeat_6	1353	172763	171411
Repeat_6	1353	198098	196746
Repeat_6	1353	199440	198088
Repeat_7	1321	112163	113483
Repeat_7	1321	113505	114825
Repeat_7	1321	114847	116167
Repeat_7	1321	138840	140160
Repeat_7	1321	140183	141503
Repeat_7	1321	171420	170100
Repeat_7	1321	172763	171443
Repeat_7	1321	196756	195436
Repeat_7	1321	198098	196778
Repeat_7	1321	199440	198120
Repeat_8	1035	108598	109632
Repeat_8	1035	108943	109977
Repeat_8	1035	202660	201626
Repeat_8	1035	203005	201971
Repeat_9	1026	55124	56149
Repeat_9	1026	87413	86388
Repeat_10	928	71045	71972
Repeat_10	928	124962	124035
Repeat_10	928	186641	187568
Repeat_11	878	133299	134176
Repeat_11	878	133826	134703
Repeat_11	878	177777	176900
Repeat_11	878	178304	177427
Repeat_12	862	53488	54349
Repeat_12	862	91350	90489
Repeat_13	690	108598	109287
Repeat_13	690	108943	109632
Repeat_13	690	109288	109977
Repeat_13	690	202315	201626
Repeat_13	690	202660	201971
Repeat_13	690	203005	202316
Repeat_14	636	132741	133376
Repeat_14	636	133639	134274
Repeat_14	636	177964	177329
Repeat_14	636	178862	178227
Repeat_15	595	122244	122838
Repeat_15	595	122677	123271
Repeat_15	595	188926	188332
Repeat_15	595	189359	188765
Repeat_16	552	136385	136936
Repeat_16	552	136607	137158
Repeat_16	552	174996	174445
Repeat_16	552	175218	174667
Repeat_17	538	132741	133278
Repeat_17	538	133639	134176
Repeat_17	538	134166	134703
Repeat_17	538	177437	176900
Repeat_17	538	177964	177427
Repeat_17	538	178862	178325
Repeat_18	530	7403	7932
Repeat_18	530	143113	142584
Repeat_18	530	168490	169019
Repeat_19	501	122873	123373
Repeat_19	501	123267	123767
Repeat_19	501	188336	187836
Repeat_19	501	188730	188230
Repeat_20	487	54184	54670
Repeat_20	487	91833	91347
Repeat_21	449	132928	133376
Repeat_21	449	133299	133747
Repeat_21	449	133826	134274
Repeat_21	449	177777	177329
Repeat_21	449	178304	177856
Repeat_21	449	178675	178227
Repeat_22	399	122440	122838
Repeat_22	399	122873	123271
Repeat_22	399	123267	123665
Repeat_22	399	188336	187938
Repeat_22	399	188730	188332
Repeat_22	399	189163	188765
Repeat_23	351	132928	133278
Repeat_23	351	133299	133649
Repeat_23	351	133826	134176
Repeat_23	351	134353	134703
Repeat_23	351	177250	176900
Repeat_23	351	177777	177427
Repeat_23	351	178304	177954
Repeat_23	351	178675	178325
Repeat_24	350	122556	122905
Repeat_24	350	123637	123986
Repeat_24	350	187966	187617
Repeat_24	350	189047	188698
Repeat_25	345	108598	108942
Repeat_25	345	108943	109287
Repeat_25	345	109288	109632
Repeat_25	345	109633	109977
Repeat_25	345	201970	201626
Repeat_25	345	202315	201971
Repeat_25	345	202660	202316
Repeat_25	345	203005	202661
Repeat_26	330	136385	136714
Repeat_26	330	136607	136936
Repeat_26	330	136829	137158
Repeat_26	330	174774	174445
Repeat_26	330	174996	174667
Repeat_26	330	175218	174889
Repeat_27	312	135961	136272
Repeat_27	312	136117	136428
Repeat_27	312	175486	175175
Repeat_27	312	175642	175331
Repeat_28	300	112017	112316
Repeat_28	300	140037	140336
Repeat_28	300	141380	141679
Repeat_28	300	170223	169924
Repeat_28	300	171566	171267
Repeat_28	300	199586	199287
Repeat_29	283	122556	122838
Repeat_29	283	122989	123271
Repeat_29	283	123383	123665
Repeat_29	283	123637	123919
Repeat_29	283	187966	187684
Repeat_29	283	188220	187938
Repeat_29	283	188614	188332
Repeat_29	283	189047	188765
Repeat_30	243	8693	8935
Repeat_30	243	143600	143358
Repeat_30	243	168003	168245
Repeat_31	233	53630	53862
Repeat_31	233	54169	54401
Repeat_31	233	91208	90976
Repeat_32	229	122244	122472
Repeat_32	229	122677	122905
Repeat_32	229	123758	123986
Repeat_32	229	187845	187617
Repeat_32	229	188926	188698
Repeat_32	229	189359	189131
Repeat_33	228	72097	72324
Repeat_33	228	142683	142456
Repeat_33	228	168920	169147
Repeat_34	218	80196	80413
Repeat_34	218	106690	106473
Repeat_34	218	204913	205130
Repeat_35	218	91193	90976
Repeat_35	218	91833	91616
Repeat_35	218	53645	53862
Repeat_35	218	54184	54401
Repeat_36	203	70692	70894
Repeat_36	203	125312	125110
Repeat_36	203	186291	186493
Repeat_37	203	56316	56518
Repeat_37	203	89424	89222
Repeat_38	191	96182	96372
Repeat_38	191	97910	98100
Repeat_39	181	53630	53810
Repeat_39	181	54169	54349
Repeat_39	181	90669	90489
Repeat_39	181	91208	91028
Repeat_40	171	116977	117147
Repeat_40	171	175719	175889
Repeat_40	171	135884	135714
Repeat_40	171	194626	194456
Repeat_41	166	53810	53645
Repeat_41	166	54349	54184
Repeat_41	166	90489	90654
Repeat_41	166	91028	91193
Repeat_41	166	91668	91833
Repeat_42	163	55770	55932
Repeat_42	163	86767	86605
Repeat_42	163	89970	89808
Repeat_43	162	122244	122405
Repeat_43	162	122677	122838
Repeat_43	162	123110	123271
Repeat_43	162	123504	123665
Repeat_43	162	123758	123919
Repeat_43	162	187845	187684
Repeat_43	162	188099	187938
Repeat_43	162	188493	188332
Repeat_43	162	188926	188765
Repeat_43	162	189359	189198
Repeat_44	162	5719	5880
Repeat_44	162	53623	53462
Repeat_45	159	96436	96594
Repeat_45	159	98314	98472
Repeat_46	158	30115	30272
Repeat_46	158	125401	125558
Repeat_46	158	186202	186045
Repeat_47	157	87321	87477
Repeat_47	157	88936	89092
Repeat_48	156	175330	175175
Repeat_48	156	175486	175331
Repeat_48	156	175642	175487
Repeat_48	156	135961	136116
Repeat_48	156	136117	136272
Repeat_48	156	136273	136428
Repeat_49	156	132772	132927
Repeat_49	156	132850	133005
Repeat_49	156	133670	133825
Repeat_49	156	133748	133903
Repeat_49	156	134197	134352
Repeat_49	156	134275	134430
Repeat_49	156	177328	177173
Repeat_49	156	177406	177251
Repeat_49	156	177855	177700
Repeat_49	156	177933	177778
Repeat_49	156	178753	178598
Repeat_49	156	178831	178676
Repeat_50	156	170223	170068
Repeat_50	156	171566	171411
Repeat_50	156	196901	196746
Repeat_50	156	198243	198088
Repeat_50	156	199586	199431
Repeat_50	156	112017	112172
Repeat_50	156	113360	113515
Repeat_50	156	114702	114857
Repeat_50	156	140037	140192
Repeat_50	156	141380	141535
Repeat_51	156	56143	56298
Repeat_51	156	86395	86240
Repeat_52	155	170078	169924
Repeat_52	155	171421	171267
Repeat_52	155	172764	172610
Repeat_52	155	199441	199287
Repeat_52	155	112162	112316
Repeat_52	155	138839	138993
Repeat_52	155	140182	140336
Repeat_52	155	141525	141679
Repeat_52	154	196756	196603
Repeat_52	154	198098	197945
Repeat_52	154	113505	113658
Repeat_52	154	114847	115000
Repeat_53	154	112163	112316
Repeat_53	154	113505	113658
Repeat_53	154	114847	115000
Repeat_53	154	138840	138993
Repeat_53	154	140183	140336
Repeat_53	154	141526	141679
Repeat_53	154	170077	169924
Repeat_53	154	171420	171267
Repeat_53	154	172763	172610
Repeat_53	154	196756	196603
Repeat_53	154	198098	197945
Repeat_53	154	199440	199287
Repeat_54	146	8349	8494
Repeat_54	146	167604	167749
Repeat_54	146	143999	143854
Repeat_55	139	86342	86480
Repeat_55	139	87947	88085
Repeat_56	138	54013	54150
Repeat_56	138	90825	90688
Repeat_56	138	91353	91216
Repeat_57	138	30273	30410
Repeat_57	138	125569	125706
Repeat_57	138	186034	185897
Repeat_58	136	53623	53488
Repeat_58	136	5719	5854
Repeat_58	136	91215	91350
Repeat_58	135	54150	54016
Repeat_58	135	90688	90822
Repeat_59	135	5720	5854
Repeat_59	135	53622	53488
Repeat_59	135	54150	54016
Repeat_59	135	90688	90822
Repeat_59	135	91216	91350
Repeat_60	131	122556	122686
Repeat_60	131	122989	123119
Repeat_60	131	123243	123373
Repeat_60	131	123383	123513
Repeat_60	131	123637	123767
Repeat_60	131	187966	187836
Repeat_60	131	188220	188090
Repeat_60	131	188360	188230
Repeat_60	131	188614	188484
Repeat_60	131	189047	188917
Repeat_61	124	112017	112140
Repeat_61	124	113360	113483
Repeat_61	124	114702	114825
Repeat_61	124	116044	116167
Repeat_61	124	140037	140160
Repeat_61	124	141380	141503
Repeat_61	124	170223	170100
Repeat_61	124	171566	171443
Repeat_61	124	195559	195436
Repeat_61	124	196901	196778
Repeat_61	124	198243	198120
Repeat_61	124	199586	199463
Repeat_62	123	137659	137537
Repeat_62	123	195220	195098
Repeat_62	123	116383	116505
Repeat_62	123	173944	174066
Repeat_63	117	137389	137505
Repeat_63	117	141866	141750
Repeat_63	117	169737	169853
Repeat_63	117	174214	174098
Repeat_64	115	71864	71978
Repeat_64	115	108816	108702
Repeat_64	115	109161	109047
Repeat_64	115	109506	109392
Repeat_64	115	109851	109737
Repeat_64	115	201752	201866
Repeat_64	115	202097	202211
Repeat_64	115	202442	202556
Repeat_64	115	202787	202901
Repeat_65	112	7591	7702
Repeat_65	112	70491	70602
Repeat_65	112	142925	142814
Repeat_65	112	168678	168789
Repeat_66	111	70332	70442
Repeat_66	111	143117	143007
Repeat_66	111	168486	168596
Repeat_67	110	96596	96705
Repeat_67	110	98474	98583
Repeat_68	109	132741	132849
Repeat_68	109	133268	133376
Repeat_68	109	133639	133747
Repeat_68	109	134166	134274
Repeat_68	109	177437	177329
Repeat_68	109	177964	177856
Repeat_68	109	178335	178227
Repeat_68	109	178862	178754
Repeat_69	109	108708	108816
Repeat_69	109	109053	109161
Repeat_69	109	109398	109506
Repeat_69	109	109743	109851
Repeat_69	109	124035	124143
Repeat_69	109	71972	71864
Repeat_69	109	187568	187460
Repeat_69	109	201860	201752
Repeat_69	109	202205	202097
Repeat_69	109	202550	202442
Repeat_69	109	202895	202787
Repeat_70	108	136385	136492
Repeat_70	108	136607	136714
Repeat_70	108	136829	136936
Repeat_70	108	137051	137158
Repeat_70	108	174552	174445
Repeat_70	108	174774	174667
Repeat_70	108	174996	174889
Repeat_70	108	175218	175111
Repeat_71	107	122440	122546
Repeat_71	107	122580	122686
Repeat_71	107	122873	122979
Repeat_71	107	123013	123119
Repeat_71	107	123267	123373
Repeat_71	107	123407	123513
Repeat_71	107	123661	123767
Repeat_71	107	187942	187836
Repeat_71	107	188196	188090
Repeat_71	107	188336	188230
Repeat_71	107	188590	188484
Repeat_71	107	188730	188624
Repeat_71	107	189023	188917
Repeat_71	107	189163	189057
Repeat_72	107	7403	7509
Repeat_72	107	70336	70442
Repeat_72	107	143113	143007
Repeat_72	107	168490	168596
Repeat_73	106	137962	137857
Repeat_73	106	195534	195429
Repeat_73	106	116069	116174
Repeat_73	106	173641	173746
Repeat_74	106	54888	54993
Repeat_74	106	92403	92298
Repeat_75	104	56741	56844
Repeat_75	104	88981	88878
Repeat_76	101	87479	87579
Repeat_76	101	89094	89194
Repeat_77	100	111940	112039
Repeat_77	100	135697	135598
Repeat_77	100	175906	176005
Repeat_77	100	199663	199564
Repeat_78	100	7833	7932
Repeat_78	100	72097	72196
Repeat_78	100	142683	142584
Repeat_78	100	168920	169019
Repeat_79	99	112042	112140
Repeat_79	99	113385	113483
Repeat_79	99	114727	114825
Repeat_79	99	116069	116167
Repeat_79	99	137962	137864
Repeat_79	99	140062	140160
Repeat_79	99	141405	141503
Repeat_79	99	170198	170100
Repeat_79	99	171541	171443
Repeat_79	99	173641	173739
Repeat_79	99	195534	195436
Repeat_79	99	196876	196778
Repeat_79	99	198218	198120
Repeat_79	99	199561	199463
Repeat_80	99	108710	108612
Repeat_80	99	109055	108957
Repeat_80	99	109400	109302
Repeat_80	99	109745	109647
Repeat_80	99	8050	8148
Repeat_80	99	201858	201956
Repeat_80	99	202203	202301
Repeat_80	99	202548	202646
Repeat_80	99	202893	202991
Repeat_81	98	116535	116632
Repeat_81	98	141739	141836
Repeat_81	98	169864	169767
Repeat_81	98	195068	194971
Repeat_82	96	89230	89135
Repeat_82	96	56518	56613
Repeat_83	95	55968	56062
Repeat_83	95	86569	86475
Repeat_83	95	88178	88084
Repeat_84	93	86480	86388
Repeat_84	93	88085	87993
Repeat_84	93	56057	56149
Repeat_85	93	55124	55216
Repeat_85	93	87413	87321
Repeat_85	93	89028	88936
Repeat_86	91	6099	6189
Repeat_86	91	55308	55218
Repeat_86	91	87229	87319
Repeat_87	90	168349	168260
Repeat_87	90	168493	168404
Repeat_87	90	143110	143199
Repeat_87	90	143254	143343
Repeat_88	89	143773	143685
Repeat_88	89	69873	69961
Repeat_88	89	167830	167918
Repeat_89	88	70242	70329
Repeat_89	88	168162	168249
Repeat_89	88	143441	143354
Repeat_90	87	116546	116632
Repeat_90	87	137505	137419
Repeat_90	87	141750	141836
Repeat_90	87	169853	169767
Repeat_90	87	174098	174184
Repeat_90	87	195057	194971
Repeat_91	87	108166	108252
Repeat_91	87	144464	144550
Repeat_91	87	167139	167053
Repeat_91	87	203437	203351
Repeat_92	87	6314	6400
Repeat_92	87	87445	87531
Repeat_93	87	6225	6311
Repeat_93	87	87355	87441
Repeat_93	87	88970	89056
Repeat_94	87	6103	6189
Repeat_94	87	53846	53760
Repeat_94	87	54385	54299
Repeat_94	87	55304	55218
Repeat_94	87	87233	87319
Repeat_94	87	90992	91078
Repeat_94	87	91632	91718
Repeat_95	86	56228	56313
Repeat_95	86	89508	89423
Repeat_96	86	5518	5603
Repeat_96	86	6001	6086
Repeat_97	84	8852	8935
Repeat_97	84	70242	70325
Repeat_97	84	143441	143358
Repeat_97	84	168162	168245
Repeat_98	84	108795	108712
Repeat_98	84	109140	109057
Repeat_98	84	109485	109402
Repeat_98	84	109830	109747
Repeat_98	84	124122	124039
Repeat_98	84	7965	8048
Repeat_98	84	71885	71968
Repeat_98	84	187481	187564
Repeat_98	84	201773	201856
Repeat_98	84	202118	202201
Repeat_98	84	202463	202546
Repeat_98	84	202808	202891
Repeat_99	84	5175	5258
Repeat_99	84	145037	144954
Repeat_99	84	166566	166649
Repeat_100	82	71388	71469
Repeat_100	82	166593	166674
Repeat_100	82	186984	187065
Repeat_100	82	124619	124538
Repeat_100	82	145010	144929
Repeat_101	78	132772	132849
Repeat_101	78	132850	132927
Repeat_101	78	132928	133005
Repeat_101	78	133299	133376
Repeat_101	78	133670	133747
Repeat_101	78	133748	133825
Repeat_101	78	133826	133903
Repeat_101	78	134197	134274
Repeat_101	78	134275	134352
Repeat_101	78	134353	134430
Repeat_101	78	177250	177173
Repeat_101	78	177328	177251
Repeat_101	78	177406	177329
Repeat_101	78	177777	177700
Repeat_101	78	177855	177778
Repeat_101	78	177933	177856
Repeat_101	78	178304	178227
Repeat_101	78	178675	178598
Repeat_101	78	178753	178676
Repeat_101	78	178831	178754
Repeat_102	78	132772	132849
Repeat_102	78	132850	132927
Repeat_102	78	132928	133005
Repeat_102	78	133299	133376
Repeat_102	78	133670	133747
Repeat_102	78	133748	133825
Repeat_102	78	133826	133903
Repeat_102	78	134197	134274
Repeat_102	78	134275	134352
Repeat_102	78	134353	134430
Repeat_102	78	177250	177173
Repeat_102	78	177328	177251
Repeat_102	78	177406	177329
Repeat_102	78	177777	177700
Repeat_102	78	177855	177778
Repeat_102	78	177933	177856
Repeat_102	78	178304	178227
Repeat_102	78	178675	178598
Repeat_102	78	178753	178676
Repeat_102	78	178831	178754
Repeat_103	78	117411	117334
Repeat_103	78	73613	73690
Repeat_103	78	194192	194269
Repeat_104	77	112097	112173
Repeat_104	77	138773	138849
Repeat_104	77	140117	140193
Repeat_104	77	141460	141536
Repeat_104	77	170143	170067
Repeat_104	77	171486	171410
Repeat_104	77	172830	172754
Repeat_104	77	199506	199430
Repeat_104	76	113440	113515
Repeat_104	76	114782	114857
Repeat_104	76	196821	196746
Repeat_104	76	198163	198088
Repeat_105	77	87924	88000
Repeat_105	77	89517	89593
Repeat_106	77	87578	87654
Repeat_106	77	89192	89268
Repeat_107	77	8561	8637
Repeat_107	77	69914	69990
Repeat_108	76	112097	112172
Repeat_108	76	113440	113515
Repeat_108	76	114782	114857
Repeat_108	76	138773	138848
Repeat_108	76	140117	140192
Repeat_108	76	141460	141535
Repeat_108	76	170143	170068
Repeat_108	76	171486	171411
Repeat_108	76	172830	172755
Repeat_108	76	196821	196746
Repeat_108	76	198163	198088
Repeat_108	76	199506	199431
Repeat_109	76	96099	96174
Repeat_109	76	96841	96916
Repeat_110	74	7704	7777
Repeat_110	74	70604	70677
Repeat_110	74	142812	142739
Repeat_110	74	168791	168864
Repeat_111	73	95486	95558
Repeat_111	73	108873	108801
Repeat_111	73	109218	109146
Repeat_111	73	109563	109491
Repeat_111	73	109908	109836
Repeat_111	73	201695	201767
Repeat_111	73	202040	202112
Repeat_111	73	202385	202457
Repeat_111	73	202730	202802
Repeat_112	73	73857	73929
Repeat_112	73	117167	117095
Repeat_112	73	194436	194508
Repeat_113	72	143218	143289
Repeat_113	72	143308	143379
Repeat_113	72	168295	168224
Repeat_113	72	168385	168314
Repeat_114	72	72096	72167
Repeat_114	72	122534	122463
Repeat_114	72	122674	122603
Repeat_114	72	122967	122896
Repeat_114	72	123107	123036
Repeat_114	72	123361	123290
Repeat_114	72	123501	123430
Repeat_114	72	123755	123684
Repeat_114	72	187848	187919
Repeat_114	72	188102	188173
Repeat_114	72	188242	188313
Repeat_114	72	188496	188567
Repeat_114	72	188636	188707
Repeat_114	72	188929	189000
Repeat_114	72	189069	189140
Repeat_114	71	7833	7903
Repeat_114	71	142683	142613
Repeat_114	71	168920	168990
Repeat_115	71	56298	56228
Repeat_115	71	86240	86310
Repeat_115	71	89438	89508
Repeat_116	71	70754	70824
Repeat_116	71	167136	167206
Repeat_116	71	186353	186423
Repeat_116	71	125250	125180
Repeat_116	71	144467	144397
Repeat_117	71	7833	7903
Repeat_117	71	72097	72167
Repeat_117	71	122533	122463
Repeat_117	71	122673	122603
Repeat_117	71	122966	122896
Repeat_117	71	123106	123036
Repeat_117	71	123360	123290
Repeat_117	71	123500	123430
Repeat_117	71	123754	123684
Repeat_117	71	142683	142613
Repeat_117	71	168920	168990
Repeat_117	71	187849	187919
Repeat_117	71	188103	188173
Repeat_117	71	188243	188313
Repeat_117	71	188497	188567
Repeat_117	71	188637	188707
Repeat_117	71	188930	189000
Repeat_117	71	189070	189140
Repeat_118	70	73272	73341
Repeat_118	70	169978	170047
Repeat_118	70	171321	171390
Repeat_118	70	172664	172733
Repeat_118	70	196657	196726
Repeat_118	70	197999	198068
Repeat_118	70	199341	199410
Repeat_118	70	112262	112193
Repeat_118	70	113604	113535
Repeat_118	70	114946	114877
Repeat_118	70	138939	138870
Repeat_118	70	140282	140213
Repeat_118	70	141625	141556
Repeat_119	69	73683	73751
Repeat_119	69	117334	117266
Repeat_119	69	194269	194337
Repeat_120	68	5519	5586
Repeat_120	68	6002	6069
Repeat_120	68	54486	54419
Repeat_120	68	91531	91598
Repeat_121	66	116890	116955
Repeat_121	66	116992	117057
Repeat_121	66	135869	135804
Repeat_121	66	175734	175799
Repeat_121	66	194611	194546
Repeat_121	66	194713	194648
Repeat_122	66	103330	103395
Repeat_122	66	112266	112201
Repeat_122	66	113608	113543
Repeat_122	66	114950	114885
Repeat_122	66	138943	138878
Repeat_122	66	140286	140221
Repeat_122	66	141629	141564
Repeat_122	66	169974	170039
Repeat_122	66	171317	171382
Repeat_122	66	172660	172725
Repeat_122	66	196653	196718
Repeat_122	66	197995	198060
Repeat_122	66	199337	199402
Repeat_122	66	208273	208208
Repeat_123	66	146271	146206
Repeat_123	66	73149	73214
Repeat_123	66	165332	165397
Repeat_124	66	59188	59253
Repeat_124	66	135439	135374
Repeat_124	66	176164	176229
Repeat_125	65	56132	56196
Repeat_125	65	89604	89540
Repeat_126	65	86471	86407
Repeat_126	65	88076	88012
Repeat_126	65	89670	89606
Repeat_126	65	56066	56130
Repeat_127	64	143126	143189
Repeat_127	64	143153	143216
Repeat_127	64	143270	143333
Repeat_127	64	168333	168270
Repeat_127	64	168450	168387
Repeat_127	64	168477	168414
Repeat_128	64	96374	96437
Repeat_128	64	98102	98165
Repeat_129	64	59321	59384
Repeat_129	64	135311	135248
Repeat_129	64	176292	176355
Repeat_130	64	7767	7830
Repeat_130	64	122365	122302
Repeat_130	64	122798	122735
Repeat_130	64	123231	123168
Repeat_130	64	123625	123562
Repeat_130	64	123879	123816
Repeat_130	64	142749	142686
Repeat_130	64	168854	168917
Repeat_130	64	187724	187787
Repeat_130	64	187978	188041
Repeat_130	64	188372	188435
Repeat_130	64	188805	188868
Repeat_130	64	189238	189301
Repeat_131	63	54797	54859
Repeat_131	63	92494	92432
Repeat_132	62	73272	73333
Repeat_132	62	103334	103395
Repeat_132	62	112262	112201
Repeat_132	62	113604	113543
Repeat_132	62	114946	114885
Repeat_132	62	138939	138878
Repeat_132	62	140282	140221
Repeat_132	62	141625	141564
Repeat_132	62	169978	170039
Repeat_132	62	171321	171382
Repeat_132	62	172664	172725
Repeat_132	62	196657	196718
Repeat_132	62	197999	198060
Repeat_132	62	199341	199402
Repeat_132	62	208269	208208
Repeat_133	62	125068	125007
Repeat_133	62	70930	70991
Repeat_133	62	186535	186596
Repeat_134	61	6129	6189
Repeat_134	61	53820	53760
Repeat_134	61	54359	54299
Repeat_134	61	55278	55218
Repeat_134	61	87259	87319
Repeat_134	61	88874	88934
Repeat_134	61	91018	91078
Repeat_134	61	91658	91718
Repeat_135	60	72015	72074
Repeat_135	60	122436	122377
Repeat_135	60	122869	122810
Repeat_135	60	123950	123891
Repeat_135	60	187653	187712
Repeat_135	60	188734	188793
Repeat_135	60	189167	189226
Repeat_136	60	56554	56613
Repeat_136	60	87579	87520
Repeat_136	60	89194	89135
Repeat_137	59	141911	141969
Repeat_137	59	145942	146000
Repeat_137	59	165661	165603
Repeat_137	59	169692	169634
Repeat_138	59	53700	53758
Repeat_138	59	54239	54297
Repeat_138	59	55158	55216
Repeat_138	59	87379	87321
Repeat_138	59	88994	88936
Repeat_138	59	90599	90541
Repeat_138	59	91138	91080
Repeat_138	59	91778	91720
Repeat_139	59	6225	6283
Repeat_139	59	87355	87413
Repeat_139	59	88970	89028
Repeat_139	59	55182	55124
Repeat_140	57	108254	108310
Repeat_140	57	144552	144608
Repeat_140	57	167051	166995
Repeat_140	57	203349	203293
Repeat_141	57	6133	6189
Repeat_141	57	53816	53760
Repeat_141	57	54355	54299
Repeat_141	57	55274	55218
Repeat_141	57	56844	56788
Repeat_141	57	87263	87319
Repeat_141	57	88878	88934
Repeat_141	57	91022	91078
Repeat_141	57	91662	91718
Repeat_142	57	5202	5258
Repeat_142	57	71388	71444
Repeat_142	57	166593	166649
Repeat_142	57	186984	187040
Repeat_142	57	124619	124563
Repeat_142	57	145010	144954
Repeat_143	56	71259	71314
Repeat_143	56	166882	166937
Repeat_143	56	186855	186910
Repeat_143	56	124748	124693
Repeat_143	56	144721	144666
Repeat_144	56	69963	70018
Repeat_144	56	143683	143628
Repeat_144	56	167920	167975
Repeat_145	54	145625	145678
Repeat_145	54	145678	145625
Repeat_145	54	165925	165978
Repeat_145	54	165978	165925
Repeat_146	54	136470	136523
Repeat_146	54	136584	136637
Repeat_146	54	136692	136745
Repeat_146	54	136806	136859
Repeat_146	54	136914	136967
Repeat_146	54	137028	137081
Repeat_146	54	174575	174522
Repeat_146	54	174689	174636
Repeat_146	54	174797	174744
Repeat_146	54	174911	174858
Repeat_146	54	175019	174966
Repeat_146	54	175133	175080
Repeat_147	54	56196	56143
Repeat_147	54	86342	86395
Repeat_147	54	87947	88000
Repeat_147	54	89540	89593
Repeat_148	54	56143	56196
Repeat_148	54	86395	86342
Repeat_148	54	88000	87947
Repeat_148	54	89593	89540
Repeat_149	54	7290	7343
Repeat_149	54	7353	7406
Repeat_150	53	116658	116710
Repeat_150	53	174210	174262
Repeat_150	53	137393	137341
Repeat_150	53	194945	194893
Repeat_151	53	117147	117095
Repeat_151	53	175889	175837
Repeat_151	53	73877	73929
Repeat_151	53	135714	135766
Repeat_151	53	194456	194508
Repeat_152	53	6348	6400
Repeat_152	53	87479	87531
Repeat_152	53	89094	89146
Repeat_153	52	71479	71530
Repeat_153	52	166684	166735
Repeat_153	52	187075	187126
Repeat_153	52	124528	124477
Repeat_153	52	144919	144868
Repeat_154	51	87872	87922
Repeat_154	51	89465	89515
Repeat_155	51	80507	80557
Repeat_155	51	205236	205286
Repeat_155	51	106367	106317
Repeat_156	51	73776	73826
Repeat_156	51	117248	117198
Repeat_156	51	194355	194405
Repeat_157	51	6139	6189
Repeat_157	51	53810	53760
Repeat_157	51	54349	54299
Repeat_157	51	55268	55218
Repeat_157	51	56838	56788
Repeat_157	51	87269	87319
Repeat_157	51	88884	88934
Repeat_157	51	90489	90539
Repeat_157	51	91028	91078
Repeat_157	51	91668	91718
Repeat_158	50	89706	89755
Repeat_158	50	89755	89706
Repeat_159	50	71974	72023
Repeat_159	50	124033	123984
Repeat_159	50	187570	187619
Repeat_160	50	71502	71551
Repeat_160	50	124505	124456
Repeat_160	50	125138	125089
Repeat_160	50	186465	186514
Repeat_160	50	187098	187147
Repeat_161	50	7775	7824
Repeat_161	50	122299	122250
Repeat_161	50	122357	122308
Repeat_161	50	122732	122683
Repeat_161	50	122790	122741
Repeat_161	50	123165	123116
Repeat_161	50	123223	123174
Repeat_161	50	123559	123510
Repeat_161	50	123617	123568
Repeat_161	50	123813	123764
Repeat_161	50	123871	123822
Repeat_161	50	142741	142692
Repeat_161	50	168862	168911
Repeat_161	50	187732	187781
Repeat_161	50	187790	187839
Repeat_161	50	187986	188035
Repeat_161	50	188044	188093
Repeat_161	50	188380	188429
Repeat_161	50	188438	188487
Repeat_161	50	188813	188862
Repeat_161	50	188871	188920
Repeat_161	50	189246	189295
Repeat_161	50	189304	189353

## Sheet: Carex lithophila
Dispersed repeat sequences in the chloroplast genome of Carex lithophila
Group Number	Size (bp)	Start Sites of the Dispersed Repeats	End Sites of the Dispersed Repeats
Repeat_1	35396	102286	137681
Repeat_1	35396	181681	146286
Repeat_2	344	59278	59621
Repeat_2	344	62339	62682
Repeat_3	301	124792	125092
Repeat_3	301	124863	125163
Repeat_3	301	159104	158804
Repeat_3	301	159175	158875
Repeat_4	294	107545	107838
Repeat_4	294	129503	129796
Repeat_4	294	154464	154171
Repeat_4	294	176422	176129
Repeat_5	284	79102	79385
Repeat_5	284	127622	127905
Repeat_5	284	156345	156062
Repeat_6	258	49707	49964
Repeat_6	258	128273	128530
Repeat_6	258	155694	155437
Repeat_7	230	124792	125021
Repeat_7	230	124863	125092
Repeat_7	230	124934	125163
Repeat_7	230	159033	158804
Repeat_7	230	159104	158875
Repeat_7	230	159175	158946
Repeat_8	229	59049	59277
Repeat_8	229	62024	62252
Repeat_9	217	59910	60126
Repeat_9	217	94652	94436
Repeat_10	217	29318	29534
Repeat_10	217	115303	115087
Repeat_10	217	168664	168880
Repeat_11	213	62128	62340
Repeat_11	213	63494	63706
Repeat_12	206	78894	79099
Repeat_12	206	127414	127619
Repeat_12	206	156553	156348
Repeat_13	205	58842	59046
Repeat_13	205	58911	59115
Repeat_14	196	52905	53100
Repeat_14	196	64128	64323
Repeat_15	185	51143	51327
Repeat_15	185	128637	128821
Repeat_15	185	155330	155146
Repeat_16	164	50421	50584
Repeat_16	164	129972	130135
Repeat_16	164	153995	153832
Repeat_17	159	158962	158804
Repeat_17	159	159033	158875
Repeat_17	159	159104	158946
Repeat_17	159	159175	159017
Repeat_17	159	124792	124950
Repeat_17	159	124863	125021
Repeat_17	159	124934	125092
Repeat_17	159	125005	125163
Repeat_18	156	125318	125473
Repeat_18	156	126516	126671
Repeat_18	156	157451	157296
Repeat_18	156	158649	158494
Repeat_19	156	114724	114879
Repeat_19	156	128981	129136
Repeat_19	156	154986	154831
Repeat_19	156	169243	169088
Repeat_20	148	59338	59485
Repeat_20	148	62399	62546
Repeat_20	148	63765	63912
Repeat_21	143	52761	52903
Repeat_21	143	63984	64126
Repeat_22	136	58842	58977
Repeat_22	136	58911	59046
Repeat_22	136	58980	59115
Repeat_23	135	79854	79988
Repeat_23	135	128540	128674
Repeat_23	135	155427	155293
Repeat_24	133	51349	51481
Repeat_24	133	52001	52133
Repeat_25	130	130072	130201
Repeat_25	130	130931	131060
Repeat_25	130	153036	152907
Repeat_25	130	153895	153766
Repeat_26	125	59153	59277
Repeat_26	125	62128	62252
Repeat_26	125	63494	63618
Repeat_27	119	102453	102571
Repeat_27	119	125450	125332
Repeat_27	119	126648	126530
Repeat_27	119	157319	157437
Repeat_27	119	158517	158635
Repeat_27	119	181514	181396
Repeat_28	114	59487	59600
Repeat_28	114	62548	62661
Repeat_28	114	63914	64027
Repeat_29	110	50286	50395
Repeat_29	110	126475	126584
Repeat_29	110	157492	157383
Repeat_30	109	94780	94672
Repeat_30	109	59782	59890
Repeat_31	108	54449	54556
Repeat_31	108	95432	95325
Repeat_32	106	61883	61988
Repeat_32	106	63332	63437
Repeat_33	106	50661	50766
Repeat_33	106	79272	79377
Repeat_33	106	127792	127897
Repeat_33	106	156175	156070
Repeat_34	104	60202	60305
Repeat_34	104	94360	94257
Repeat_35	102	107972	108073
Repeat_35	102	129930	130031
Repeat_35	102	154037	153936
Repeat_35	102	175995	175894
Repeat_36	101	71573	71673
Repeat_36	101	105786	105886
Repeat_36	101	178181	178081
Repeat_37	98	114597	114694
Repeat_37	98	128854	128951
Repeat_37	98	155113	155016
Repeat_37	98	169370	169273
Repeat_38	98	58811	58908
Repeat_38	98	61993	62090
Repeat_39	97	114933	115029
Repeat_39	97	129190	129286
Repeat_39	97	154777	154681
Repeat_39	97	169034	168938
Repeat_40	97	107447	107543
Repeat_40	97	129405	129501
Repeat_40	97	154562	154466
Repeat_40	97	176520	176424
Repeat_41	94	53261	53354
Repeat_41	94	64484	64577
Repeat_42	90	53102	53191
Repeat_42	90	64325	64414
Repeat_43	89	59450	59538
Repeat_43	89	62511	62599
Repeat_43	89	95110	95022
Repeat_44	89	53850	53938
Repeat_44	89	58332	58420
Repeat_45	88	128048	128135
Repeat_45	88	128111	128198
Repeat_45	88	155856	155769
Repeat_45	88	155919	155832
Repeat_46	88	124792	124879
Repeat_46	88	124863	124950
Repeat_46	88	124934	125021
Repeat_46	88	125005	125092
Repeat_46	88	125076	125163
Repeat_46	88	158891	158804
Repeat_46	88	158962	158875
Repeat_46	88	159033	158946
Repeat_46	88	159104	159017
Repeat_46	88	159175	159088
Repeat_47	87	59439	59525
Repeat_47	87	61054	61140
Repeat_47	87	62500	62586
Repeat_48	83	49992	50074
Repeat_48	83	129761	129843
Repeat_48	83	154206	154124
Repeat_49	80	61063	61142
Repeat_49	80	65795	65874
Repeat_50	79	60323	60401
Repeat_50	79	61909	61987
Repeat_50	79	63358	63436
Repeat_51	78	59448	59525
Repeat_51	78	61063	61140
Repeat_51	78	62509	62586
Repeat_51	78	65795	65872
Repeat_52	77	61041	61117
Repeat_52	77	94081	94005
Repeat_53	76	59450	59525
Repeat_53	76	61065	61140
Repeat_53	76	62511	62586
Repeat_53	76	65797	65872
Repeat_53	76	95110	95035
Repeat_54	76	54071	54146
Repeat_54	76	58554	58629
Repeat_55	76	53427	53502
Repeat_55	76	94237	94162
Repeat_56	76	53415	53490
Repeat_56	76	61899	61974
Repeat_56	76	63348	63423
Repeat_57	75	65719	65793
Repeat_57	75	94135	94061
Repeat_58	75	53940	54014
Repeat_58	75	58422	58496
Repeat_59	75	50585	50659
Repeat_59	75	79196	79270
Repeat_59	75	127716	127790
Repeat_59	75	156251	156177
Repeat_60	74	95767	95694
Repeat_60	74	55000	55073
Repeat_61	72	71456	71527
Repeat_61	72	105668	105739
Repeat_61	72	178299	178228
Repeat_62	72	54601	54672
Repeat_62	72	95280	95209
Repeat_63	70	95181	95112
Repeat_63	70	54700	54769
Repeat_64	69	154631	154563
Repeat_64	69	176588	176520
Repeat_64	69	107379	107447
Repeat_64	69	129336	129404
Repeat_65	69	93908	93976
Repeat_65	69	94961	95029
Repeat_66	69	157451	157383
Repeat_66	69	158649	158581
Repeat_66	69	50327	50395
Repeat_66	69	125318	125386
Repeat_66	69	126516	126584
Repeat_67	67	58842	58908
Repeat_67	67	58911	58977
Repeat_67	67	58980	59046
Repeat_67	67	59049	59115
Repeat_67	67	62024	62090
Repeat_68	67	58842	58908
Repeat_68	67	58911	58977
Repeat_68	67	58980	59046
Repeat_68	67	59049	59115
Repeat_68	67	62024	62090
Repeat_69	67	53193	53259
Repeat_69	67	64416	64482
Repeat_70	66	92951	93016
Repeat_70	66	93044	93109
Repeat_71	66	94847	94782
Repeat_71	66	59715	59780
Repeat_72	66	53425	53490
Repeat_72	66	60323	60388
Repeat_72	66	61909	61974
Repeat_72	66	63358	63423
Repeat_73	66	29251	29316
Repeat_73	66	115370	115305
Repeat_73	66	168597	168662
Repeat_74	65	79505	79569
Repeat_74	65	128228	128292
Repeat_74	65	155739	155675
Repeat_75	65	53754	53818
Repeat_75	65	58236	58300
Repeat_76	64	91182	91245
Repeat_76	64	123615	123678
Repeat_76	64	160352	160289
Repeat_77	64	53427	53490
Repeat_77	64	60325	60388
Repeat_77	64	61911	61974
Repeat_77	64	63360	63423
Repeat_77	64	94237	94174
Repeat_78	64	59439	59502
Repeat_78	64	61054	61117
Repeat_78	64	62500	62563
Repeat_78	64	94068	94005
Repeat_79	64	50521	50584
Repeat_79	64	130072	130135
Repeat_79	64	130931	130994
Repeat_79	64	153036	152973
Repeat_79	64	153895	153832
Repeat_80	63	63174	63236
Repeat_80	63	94424	94362
Repeat_81	63	58526	58588
Repeat_81	63	58716	58778
Repeat_82	62	54723	54784
Repeat_82	62	61017	61078
Repeat_83	62	51049	51110
Repeat_83	62	128532	128593
Repeat_83	62	155435	155374
Repeat_84	60	116980	117039
Repeat_84	60	117039	117098
Repeat_84	60	166928	166869
Repeat_84	60	166987	166928
Repeat_85	60	59603	59662
Repeat_85	60	94959	94900
Repeat_86	60	50421	50480
Repeat_86	60	108014	108073
Repeat_86	60	129972	130031
Repeat_86	60	153995	153936
Repeat_86	60	175953	175894
Repeat_87	60	50193	50252
Repeat_87	60	126382	126441
Repeat_87	60	157585	157526
Repeat_88	59	126861	126919
Repeat_88	59	132147	132205
Repeat_88	59	151820	151762
Repeat_88	59	157106	157048
Repeat_89	59	154063	154005
Repeat_89	59	50135	50193
Repeat_89	59	129904	129962
Repeat_90	59	155513	155455
Repeat_90	59	49888	49946
Repeat_90	59	79768	79826
Repeat_90	59	128454	128512
Repeat_91	57	109858	109914
Repeat_91	57	109951	110007
Repeat_91	57	174016	173960
Repeat_91	57	174109	174053
Repeat_92	57	61789	61845
Repeat_92	57	63238	63294
Repeat_93	57	51615	51671
Repeat_93	57	128013	128069
Repeat_93	57	155954	155898
Repeat_94	56	115450	115395
Repeat_94	56	29181	29236
Repeat_94	56	168517	168572
Repeat_95	55	59448	59502
Repeat_95	55	61063	61117
Repeat_95	55	62509	62563
Repeat_95	55	65795	65849
Repeat_95	55	94059	94005
Repeat_96	55	59546	59600
Repeat_96	55	62607	62661
Repeat_96	55	63973	64027
Repeat_96	55	93961	93907
Repeat_97	55	50341	50395
Repeat_97	55	102571	102517
Repeat_97	55	125332	125386
Repeat_97	55	126530	126584
Repeat_97	55	157437	157383
Repeat_97	55	158635	158581
Repeat_97	55	181396	181450
Repeat_98	54	60187	60240
Repeat_98	54	63223	63276
Repeat_99	54	59546	59599
Repeat_99	54	62607	62660
Repeat_99	54	63973	64026
Repeat_99	54	93961	93908
Repeat_99	54	95014	94961
Repeat_100	54	51057	51110
Repeat_100	54	79854	79907
Repeat_100	54	128540	128593
Repeat_100	54	155427	155374
Repeat_101	53	59502	59450
Repeat_101	53	61117	61065
Repeat_101	53	62563	62511
Repeat_101	53	65849	65797
Repeat_101	53	94005	94057
Repeat_101	53	95058	95110
Repeat_102	53	59281	59333
Repeat_102	53	62342	62394
Repeat_102	53	63708	63760
Repeat_103	53	51561	51613
Repeat_103	53	127959	128011
Repeat_103	53	156008	155956
Repeat_104	52	59487	59538
Repeat_104	52	62548	62599
Repeat_104	52	63914	63965
Repeat_104	52	95073	95022
Repeat_105	51	59997	60047
Repeat_105	51	71816	71866
Repeat_105	51	94565	94515
Repeat_106	51	50063	50113
Repeat_106	51	107874	107924
Repeat_106	51	176093	176043
Repeat_107	50	97475	97524
Repeat_107	50	97636	97685
Repeat_108	50	65648	65697
Repeat_108	50	94206	94157
Repeat_109	50	54016	54065
Repeat_109	50	58498	58547

## Sheet: Carex siderosticta
Dispersed repeat sequences in the chloroplast genome of Carex siderosticta
Group Number	Size (bp)	Start Sites of the Dispersed Repeats	End Sites of the Dispersed Repeats
Repeat_1	41905	102473	144377
Repeat_1	41905	195262	153358
Repeat_2	1670	85788	87457
Repeat_2	1670	87067	88736
Repeat_3	1543	53972	55514
Repeat_3	1543	88445	86903
Repeat_4	1379	53972	55350
Repeat_4	1379	87166	85788
Repeat_4	1379	88445	87067
Repeat_5	710	110219	110928
Repeat_5	710	124376	125085
Repeat_5	710	173359	172650
Repeat_5	710	187516	186807
Repeat_6	642	113304	113945
Repeat_6	642	119441	120082
Repeat_6	642	178294	177653
Repeat_6	642	184431	183790
Repeat_7	555	54960	55514
Repeat_7	555	87457	86903
Repeat_7	555	88736	88182
Repeat_8	521	113822	114342
Repeat_8	521	120010	120530
Repeat_8	521	177725	177205
Repeat_8	521	183913	183393
Repeat_9	510	13852	14361
Repeat_9	510	104690	105199
Repeat_9	510	193045	192536
Repeat_10	426	107930	108355
Repeat_10	426	123376	123801
Repeat_10	426	174359	173934
Repeat_10	426	189805	189380
Repeat_11	420	112918	113337
Repeat_11	420	120566	120985
Repeat_11	420	177169	176750
Repeat_11	420	184817	184398
Repeat_12	400	108963	109362
Repeat_12	400	136516	136915
Repeat_12	400	161219	160820
Repeat_12	400	188772	188373
Repeat_13	391	55350	54960
Repeat_13	391	85788	86178
Repeat_13	391	87067	87457
Repeat_13	391	88346	88736
Repeat_14	264	87166	86903
Repeat_14	264	88445	88182
Repeat_14	264	53972	54235
Repeat_14	264	55251	55514
Repeat_15	258	55243	55500
Repeat_15	258	87174	86917
Repeat_15	258	88453	88196
Repeat_15	258	89753	89496
Repeat_16	250	53972	54221
Repeat_16	250	55251	55500
Repeat_16	250	87166	86917
Repeat_16	250	88445	88196
Repeat_16	250	89745	89496
Repeat_17	244	110551	110794
Repeat_17	244	123267	123510
Repeat_17	244	124708	124951
Repeat_17	244	173027	172784
Repeat_17	244	174468	174225
Repeat_17	244	187184	186941
Repeat_18	228	109873	110100
Repeat_18	228	123967	124194
Repeat_18	228	173768	173541
Repeat_18	228	187862	187635
Repeat_19	226	137055	137280
Repeat_19	226	137507	137732
Repeat_19	226	160228	160003
Repeat_19	226	160680	160455
Repeat_20	203	54069	54271
Repeat_20	203	87069	86867
Repeat_20	203	88348	88146
Repeat_20	203	91253	91051
Repeat_21	186	108776	108961
Repeat_21	186	136329	136514
Repeat_21	186	161406	161221
Repeat_21	186	188959	188774
Repeat_22	178	85574	85751
Repeat_22	178	175733	175910
Repeat_22	178	122002	121825
Repeat_23	174	4895	5068
Repeat_23	174	6725	6898
Repeat_24	167	87069	86903
Repeat_24	167	88348	88182
Repeat_24	167	91253	91087
Repeat_24	167	54069	54235
Repeat_24	167	55348	55514
Repeat_25	153	89659	89811
Repeat_25	153	121773	121621
Repeat_25	153	175962	176114
Repeat_26	153	86917	87069
Repeat_26	153	88196	88348
Repeat_26	153	89496	89648
Repeat_26	153	91101	91253
Repeat_26	153	54221	54069
Repeat_26	153	55500	55348
Repeat_27	152	109364	109515
Repeat_27	152	136917	137068
Repeat_27	152	160818	160667
Repeat_27	152	188371	188220
Repeat_28	147	70437	70583
Repeat_28	147	113244	113098
Repeat_28	147	120892	120746
Repeat_28	147	176843	176989
Repeat_28	147	184491	184637
Repeat_29	144	109591	109734
Repeat_29	144	137070	137213
Repeat_29	144	137522	137665
Repeat_29	144	160213	160070
Repeat_29	144	160665	160522
Repeat_29	144	188144	188001
Repeat_30	135	107930	108064
Repeat_30	135	110660	110794
Repeat_30	135	123376	123510
Repeat_30	135	124817	124951
Repeat_30	135	172918	172784
Repeat_30	135	174359	174225
Repeat_30	135	187075	186941
Repeat_30	135	189805	189671
Repeat_31	133	78915	79047
Repeat_31	133	105974	105842
Repeat_31	133	191761	191893
Repeat_32	130	109584	109713
Repeat_32	130	123693	123822
Repeat_32	130	174042	173913
Repeat_32	130	188151	188022
Repeat_33	130	88681	88810
Repeat_33	130	90291	90420
Repeat_34	124	113822	113945
Repeat_34	124	119959	120082
Repeat_34	124	120010	120133
Repeat_34	124	177725	177602
Repeat_34	124	177776	177653
Repeat_34	124	183913	183790
Repeat_35	123	109591	109713
Repeat_35	123	123700	123822
Repeat_35	123	137070	137192
Repeat_35	123	137522	137644
Repeat_35	123	160213	160091
Repeat_35	123	160665	160543
Repeat_35	123	174035	173913
Repeat_35	123	188144	188022
Repeat_36	112	102661	102772
Repeat_36	112	113033	112922
Repeat_36	112	120681	120570
Repeat_36	112	177054	177165
Repeat_36	112	184702	184813
Repeat_36	112	195074	194963
Repeat_37	112	31156	31267
Repeat_37	112	31312	31423
Repeat_38	111	108121	108231
Repeat_38	111	110860	110970
Repeat_38	111	123567	123677
Repeat_38	111	174168	174058
Repeat_38	111	186875	186765
Repeat_38	111	189614	189504
Repeat_39	110	108357	108466
Repeat_39	110	123803	123912
Repeat_39	110	173932	173823
Repeat_39	110	189378	189269
Repeat_40	109	108247	108355
Repeat_40	109	109584	109692
Repeat_40	109	123693	123801
Repeat_40	109	174042	173934
Repeat_40	109	188151	188043
Repeat_40	109	189488	189380
Repeat_41	108	55350	55243
Repeat_41	108	85788	85895
Repeat_41	108	87067	87174
Repeat_41	108	88346	88453
Repeat_41	108	89646	89753
Repeat_42	102	108254	108355
Repeat_42	102	109591	109692
Repeat_42	102	123700	123801
Repeat_42	102	137070	137171
Repeat_42	102	137522	137623
Repeat_42	102	160213	160112
Repeat_42	102	160665	160564
Repeat_42	102	174035	173934
Repeat_42	102	188144	188043
Repeat_42	102	189481	189380
Repeat_43	102	72173	72274
Repeat_43	102	114259	114158
Repeat_43	102	120447	120346
Repeat_43	102	177288	177389
Repeat_43	102	183476	183577
Repeat_44	102	5924	6025
Repeat_44	102	137854	137753
Repeat_44	102	159881	159982
Repeat_45	100	70697	70796
Repeat_45	100	109446	109347
Repeat_45	100	188289	188388
Repeat_46	100	53972	54071
Repeat_46	100	55251	55350
Repeat_46	100	85887	85788
Repeat_46	100	87166	87067
Repeat_46	100	88445	88346
Repeat_46	100	89745	89646
Repeat_47	98	110092	110189
Repeat_47	98	124276	124373
Repeat_47	98	173459	173362
Repeat_47	98	187643	187546
Repeat_48	95	55243	55337
Repeat_48	95	85895	85801
Repeat_48	95	87174	87080
Repeat_48	95	88453	88359
Repeat_48	95	89753	89659
Repeat_48	95	121679	121773
Repeat_48	95	176056	175962
Repeat_49	94	70798	70891
Repeat_49	94	109345	109252
Repeat_49	94	136898	136805
Repeat_49	94	160837	160930
Repeat_49	94	188390	188483
Repeat_50	88	14462	14549
Repeat_50	88	125485	125398
Repeat_50	88	172250	172337
Repeat_51	87	173456	173370
Repeat_51	87	173618	173532
Repeat_51	87	187640	187554
Repeat_51	87	110095	110181
Repeat_51	87	124117	124203
Repeat_51	87	124279	124365
Repeat_52	87	91262	91348
Repeat_52	87	91323	91409
Repeat_53	87	85887	85801
Repeat_53	87	87166	87080
Repeat_53	87	88445	88359
Repeat_53	87	89745	89659
Repeat_53	87	176048	175962
Repeat_53	87	53972	54058
Repeat_53	87	55251	55337
Repeat_53	87	121687	121773
Repeat_54	86	5761	5846
Repeat_54	86	138087	138002
Repeat_54	86	159648	159733
Repeat_55	84	55133	55216
Repeat_55	84	86005	85922
Repeat_55	84	87284	87201
Repeat_55	84	88563	88480
Repeat_55	84	121569	121652
Repeat_55	84	176166	176083
Repeat_56	83	122476	122558
Repeat_56	83	122499	122581
Repeat_56	83	175236	175154
Repeat_56	83	175259	175177
Repeat_57	83	70697	70779
Repeat_57	83	109446	109364
Repeat_57	83	136999	136917
Repeat_57	83	160736	160818
Repeat_57	83	188289	188371
Repeat_58	81	55023	55103
Repeat_58	81	84846	84766
Repeat_58	81	86115	86035
Repeat_58	81	87394	87314
Repeat_58	81	88673	88593
Repeat_59	80	124143	124222
Repeat_59	80	124224	124303
Repeat_59	80	173511	173432
Repeat_59	80	173592	173513
Repeat_60	79	134737	134815
Repeat_60	79	135953	136031
Repeat_60	79	161782	161704
Repeat_60	79	162998	162920
Repeat_61	79	89879	89957
Repeat_61	79	176182	176260
Repeat_61	79	121553	121475
Repeat_62	78	173456	173379
Repeat_62	78	173618	173541
Repeat_62	78	187640	187563
Repeat_62	78	187712	187635
Repeat_62	78	110023	110100
Repeat_62	78	110095	110172
Repeat_62	78	124117	124194
Repeat_62	78	124279	124356
Repeat_63	76	31793	31868
Repeat_63	76	172428	172503
Repeat_63	76	125307	125232
Repeat_64	73	113822	113894
Repeat_64	73	113873	113945
Repeat_64	73	119959	120031
Repeat_64	73	120010	120082
Repeat_64	73	120061	120133
Repeat_64	73	177674	177602
Repeat_64	73	177725	177653
Repeat_64	73	177776	177704
Repeat_64	73	183862	183790
Repeat_64	73	183913	183841
Repeat_65	73	84839	84767
Repeat_65	73	86108	86036
Repeat_65	73	87387	87315
Repeat_65	73	88666	88594
Repeat_65	73	90272	90200
Repeat_65	73	55030	55102
Repeat_66	69	113647	113715
Repeat_66	69	119784	119852
Repeat_66	69	136170	136238
Repeat_66	69	161565	161497
Repeat_66	69	177951	177883
Repeat_66	69	184088	184020
Repeat_67	69	108121	108189
Repeat_67	69	110860	110928
Repeat_67	69	123567	123635
Repeat_67	69	125017	125085
Repeat_67	69	172718	172650
Repeat_67	69	174168	174100
Repeat_67	69	186875	186807
Repeat_67	69	189614	189546
Repeat_68	68	105736	105669
Repeat_68	68	79141	79208
Repeat_68	68	191999	192066
Repeat_69	68	70322	70389
Repeat_69	68	121007	120940
Repeat_69	68	176728	176795
Repeat_70	67	70560	70626
Repeat_70	67	109581	109515
Repeat_70	67	188154	188220
Repeat_71	66	177236	177171
Repeat_71	66	184884	184819
Repeat_71	66	112851	112916
Repeat_71	66	120499	120564
Repeat_72	66	71903	71968
Repeat_72	66	135920	135855
Repeat_72	66	161815	161880
Repeat_73	65	78527	78591
Repeat_73	65	90541	90605
Repeat_74	65	71517	71581
Repeat_74	65	108328	108264
Repeat_74	65	109665	109601
Repeat_74	65	123774	123710
Repeat_74	65	137144	137080
Repeat_74	65	137596	137532
Repeat_74	65	160139	160203
Repeat_74	65	160591	160655
Repeat_74	65	173961	174025
Repeat_74	65	188070	188134
Repeat_74	65	189407	189471
Repeat_75	65	43907	43971
Repeat_75	65	164275	164339
Repeat_75	65	133460	133396
Repeat_76	64	94948	95011
Repeat_76	64	97694	97757
Repeat_77	62	70495	70556
Repeat_77	62	113186	113125
Repeat_77	62	119353	119292
Repeat_77	62	120834	120773
Repeat_77	62	176901	176962
Repeat_77	62	178382	178443
Repeat_77	62	184549	184610
Repeat_78	62	60088	60149
Repeat_78	62	83003	82942
Repeat_79	61	110121	110181
Repeat_79	61	124143	124203
Repeat_79	61	124224	124284
Repeat_79	61	124305	124365
Repeat_79	61	173430	173370
Repeat_79	61	173511	173451
Repeat_79	61	173592	173532
Repeat_79	61	187614	187554
Repeat_80	61	96976	97036
Repeat_80	61	97295	97355
Repeat_81	61	31425	31485
Repeat_81	61	125685	125625
Repeat_81	61	172050	172110
Repeat_82	60	122476	122535
Repeat_82	60	122499	122558
Repeat_82	60	122522	122581
Repeat_82	60	175213	175154
Repeat_82	60	175236	175177
Repeat_82	60	175259	175200
Repeat_83	60	13724	13783
Repeat_83	60	104542	104601
Repeat_83	60	193193	193134
Repeat_84	59	102718	102776
Repeat_84	59	135922	135864
Repeat_84	59	161813	161871
Repeat_84	59	195017	194959
Repeat_85	58	109806	109863
Repeat_85	58	123909	123966
Repeat_85	58	173826	173769
Repeat_85	58	187929	187872
Repeat_86	58	97038	97095
Repeat_86	58	97357	97414
Repeat_87	58	95314	95371
Repeat_87	58	97052	97109
Repeat_88	58	71527	71584
Repeat_88	58	102892	102949
Repeat_88	58	194843	194786
Repeat_89	57	108066	108122
Repeat_89	57	110796	110852
Repeat_89	57	123512	123568
Repeat_89	57	124953	125009
Repeat_89	57	172782	172726
Repeat_89	57	174223	174167
Repeat_89	57	186939	186883
Repeat_89	57	189669	189613
Repeat_90	57	71903	71959
Repeat_90	57	102720	102776
Repeat_90	57	135920	135864
Repeat_90	57	161815	161871
Repeat_90	57	195015	194959
Repeat_91	57	31671	31727
Repeat_91	57	172305	172361
Repeat_91	57	125430	125374
Repeat_92	56	54960	55015
Repeat_92	56	86178	86123
Repeat_92	56	87457	87402
Repeat_92	56	88736	88681
Repeat_92	56	90346	90291
Repeat_93	56	1424	1479
Repeat_93	56	1479	1534
Repeat_94	55	119132	119186
Repeat_94	55	135665	135719
Repeat_94	55	162070	162016
Repeat_94	55	178603	178549
Repeat_95	55	102772	102718
Repeat_95	55	112922	112976
Repeat_95	55	120570	120624
Repeat_95	55	135868	135922
Repeat_95	55	161867	161813
Repeat_95	55	177165	177111
Repeat_95	55	184813	184759
Repeat_95	55	194963	195017
Repeat_96	55	71527	71581
Repeat_96	55	102892	102946
Repeat_96	55	108318	108264
Repeat_96	55	109655	109601
Repeat_96	55	123764	123710
Repeat_96	55	137134	137080
Repeat_96	55	137586	137532
Repeat_96	55	160149	160203
Repeat_96	55	160601	160655
Repeat_96	55	173971	174025
Repeat_96	55	188080	188134
Repeat_96	55	189417	189471
Repeat_96	55	194843	194789
Repeat_97	54	113567	113620
Repeat_97	54	119704	119757
Repeat_97	54	136081	136134
Repeat_97	54	161654	161601
Repeat_97	54	178031	177978
Repeat_97	54	184168	184115
Repeat_98	53	97241	97293
Repeat_98	53	97560	97612
Repeat_99	53	78861	78913
Repeat_99	53	191707	191759
Repeat_99	53	106028	105976
Repeat_100	53	78511	78563
Repeat_100	53	88920	88972
Repeat_101	53	112974	112922
Repeat_101	53	120622	120570
Repeat_101	53	135920	135868
Repeat_101	53	195015	194963
Repeat_101	53	71903	71955
Repeat_101	53	102720	102772
Repeat_101	53	161815	161867
Repeat_101	53	177113	177165
Repeat_101	53	184761	184813
Repeat_102	53	139156	139104
Repeat_102	53	71772	71824
Repeat_102	53	158579	158631
Repeat_103	53	70893	70945
Repeat_103	53	160932	160984
Repeat_103	53	188485	188537
Repeat_103	53	109250	109198
Repeat_103	53	136803	136751
Repeat_104	53	52980	53032
Repeat_104	53	118116	118168
Repeat_104	53	179619	179567
Repeat_105	52	173430	173379
Repeat_105	52	173511	173460
Repeat_105	52	173592	173541
Repeat_105	52	187614	187563
Repeat_105	52	187686	187635
Repeat_105	52	110049	110100
Repeat_105	52	110121	110172
Repeat_105	52	124143	124194
Repeat_105	52	124224	124275
Repeat_105	52	124305	124356
Repeat_106	52	108378	108429
Repeat_106	52	109715	109766
Repeat_106	52	123824	123875
Repeat_106	52	173911	173860
Repeat_106	52	188020	187969
Repeat_106	52	189357	189306
Repeat_107	52	94883	94934
Repeat_107	52	97629	97680
Repeat_108	52	54736	54787
Repeat_108	52	86402	86351
Repeat_108	52	87681	87630
Repeat_108	52	90574	90523
Repeat_109	52	14462	14513
Repeat_109	52	31616	31667
Repeat_109	52	125485	125434
Repeat_109	52	172250	172301
Repeat_110	52	13782	13833
Repeat_110	52	104610	104661
Repeat_110	52	193125	193074
Repeat_111	51	136255	136305
Repeat_111	51	138876	138926
Repeat_111	51	158859	158809
Repeat_111	51	161480	161430
Repeat_112	51	119188	119238
Repeat_112	51	135721	135771
Repeat_112	51	162014	161964
Repeat_112	51	178547	178497
Repeat_113	51	78629	78679
Repeat_113	51	90635	90685
Repeat_114	51	54121	54171
Repeat_114	51	55400	55450
Repeat_114	51	85740	85690
Repeat_114	51	87017	86967
Repeat_114	51	88296	88246
Repeat_114	51	89596	89546
Repeat_114	51	91201	91151
Repeat_114	51	121836	121886
Repeat_114	51	175899	175849
Repeat_115	50	147304	147353
Repeat_115	50	147353	147304
Repeat_116	50	113027	112978
Repeat_116	50	120675	120626
Repeat_116	50	135973	135924
Repeat_116	50	195068	195019
Repeat_116	50	102667	102716
Repeat_116	50	161762	161811
Repeat_116	50	177060	177109
Repeat_116	50	184708	184757
