# Supplementary material for: Chloroplast genomes of four Carex species: Long repetitive sequences trigger dramatic changes in chloroplast genome structure
Source: Front Plant Sci. 2023 Jan 26;14:1100876. doi: 10.3389/fpls.2023.1100876 (PMC9911286; doi:10.3389/fpls.2023.1100876)
Supplement: Supplementary Table 5 — Tandem repeat sequences in the chloroplast genomes of four Carex species and two of their relatives. [file Table_5.xlsx]

## Sheet: Carex breviculmis
	Tandem repeat sequences in the chloroplast genome of Carex breviculmis
	Indices	Period	Copy	Consensus	Percent	Percent	Score	A	C	G	T	Entropy
		Size	Number	Size	Matches	Indels						(0-2)
1	1223--1253	16	2	15	93	6	53	45	12	6	35	1.68
2	1736--1772	16	2.4	16	95	4	67	40	18	0	40	1.51
3	3206--3242	18	2.1	18	100	0	74	32	16	10	40	1.83
4	15149--15259	53	2.1	54	98	1	215	46	11	10	30	1.74
5	15702--15743	9	4.7	9	87	0	66	0	38	23	38	1.55
6	16006--16032	12	2.3	12	100	0	54	44	22	0	33	1.53
7	16699--16728	15	2	15	93	0	51	33	23	0	43	1.54
8	17037--17099	9	7	9	79	0	63	12	6	14	66	1.42
9	17037--17103	27	2.5	26	79	9	73	13	5	14	65	1.44
10	19648--19677	15	2	15	100	0	60	40	13	6	40	1.71
11	20104--20143	21	1.9	21	94	0	71	40	7	0	52	1.3
12	21360--21405	20	2.3	20	84	3	56	17	8	13	60	1.56
13	26098--26159	30	2	30	87	6	88	24	11	8	56	1.61
14	33062--33099	20	1.9	20	100	0	76	50	5	7	36	1.54
15	37586--37631	22	2.1	22	100	0	92	54	4	8	32	1.51
16	38276--38319	12	3.7	12	84	0	52	59	9	11	20	1.59
17	38268--38319	24	2.2	24	82	6	61	59	7	13	19	1.58
18	38549--38592	23	1.9	23	85	0	61	31	25	9	34	1.87
19	39437--39482	22	2.1	22	100	0	92	36	0	8	54	1.32
20	44002--44075	30	2.4	30	95	2	130	39	5	28	27	1.78
21	47784--47808	12	2.1	12	100	0	50	36	16	16	32	1.9
22	47840--47869	15	1.9	16	93	6	53	66	3	10	20	1.35
23	49185--49212	14	2	14	100	0	56	42	14	7	35	1.73
24	51317--51417	45	2.2	45	82	8	123	40	8	23	26	1.84
25	51399--51460	27	2.3	28	85	2	90	54	4	11	29	1.56
26	51472--51621	45	3.3	45	74	5	129	48	12	17	22	1.79
27	51472--52493	48	21.2	48	75	12	338	46	13	18	20	1.83
28	51474--51675	93	2.2	93	83	1	253	47	12	17	22	1.81
29	51803--51969	51	3.3	50	70	22	170	49	6	16	28	1.7
30	51789--52103	99	3.2	99	88	6	423	48	10	17	23	1.77
31	51820--52252	93	4.6	93	82	5	426	48	11	17	22	1.79
32	51630--52493	96	8.9	96	77	8	479	46	13	19	20	1.83
33	52196--52309	57	2	57	94	0	201	52	7	14	25	1.68
34	52007--52452	246	1.8	246	95	1	815	47	15	17	19	1.83
35	51474--52452	435	2.3	427	77	10	982	46	13	18	21	1.83
36	53171--53216	24	1.9	24	86	0	65	32	19	10	36	1.87
37	55052--55124	18	3.9	18	92	3	110	60	5	9	24	1.49
38	56396--56426	16	1.9	16	100	0	62	51	12	9	25	1.7
39	57017--57050	17	2	17	100	0	68	35	11	5	47	1.65
40	59924--60374	41	11	41	100	0	902	46	21	0	31	1.52
41	69507--69536	16	1.9	15	93	6	51	40	13	6	40	1.71
42	70166--70195	16	1.9	15	93	6	51	40	13	6	40	1.71
43	72003--72132	9	14.5	8	75	18	98	52	16	16	14	1.75
44	71994--72123	27	4.8	27	98	0	242	53	15	16	14	1.73
45	78255--78281	14	1.9	14	100	0	54	51	14	0	33	1.43
46	82500--82528	13	2.2	13	100	0	58	37	13	0	48	1.43
47	83609--83635	13	2.1	13	100	0	54	44	14	0	40	1.46
48	94688--94721	17	2	17	100	0	68	29	11	11	47	1.76
49	98988--99028	20	2	20	90	0	64	31	12	12	43	1.79
50	100680--100714	18	2	18	94	5	63	42	0	17	40	1.49
51	101508--101554	21	2.2	21	88	0	67	12	10	10	65	1.46
52	102554--102592	15	2.6	15	100	0	78	23	23	5	48	1.7
53	106098--106145	20	2.3	20	85	7	60	47	10	18	22	1.79
54	106661--106703	15	2.9	15	86	3	52	27	27	4	39	1.76
55	106818--106853	18	2	18	100	0	72	27	5	16	50	1.68
56	109259--109325	9	7.5	8	75	18	53	52	16	16	14	1.75
57	109250--109325	18	4.2	17	73	9	62	55	15	14	14	1.7
58	109250--109326	27	2.9	27	96	0	136	54	15	14	15	1.71
59	109627--109656	15	2	15	93	0	51	43	0	23	33	1.54
60	112132--112160	12	2.4	12	100	0	58	48	10	6	34	1.64
61	112156--112185	15	2	15	100	0	60	33	26	0	40	1.57
62	112487--112841	36	10.1	36	93	6	622	52	16	14	16	1.75
63	112765--112845	27	3	27	96	0	153	51	14	17	16	1.76
64	112955--113144	27	7	27	81	13	198	53	15	14	16	1.74
65	112931--113141	36	6.1	36	89	10	334	52	16	14	16	1.75
66	112631--114612	300	6.7	300	96	3	3451	50	14	14	20	1.78
67	113255--113426	27	6	27	82	14	211	52	15	16	15	1.75
68	113537--113708	27	6	27	82	14	211	52	15	16	15	1.75
69	113819--114008	27	7	27	81	13	198	53	15	14	16	1.74
70	113795--113978	36	5.1	36	97	1	343	52	16	13	16	1.74
71	114119--114308	27	7	27	81	13	198	53	15	14	16	1.74
72	114095--114278	36	5.1	36	97	1	343	52	16	13	16	1.74
73	114393--114462	36	1.9	36	94	0	122	55	15	12	15	1.69
74	114421--114614	27	7.2	27	95	0	334	51	15	16	15	1.77
75	114438--114618	9	20.3	8	71	19	76	50	15	17	16	1.78
76	115436--115468	15	2.3	15	89	5	50	69	0	6	24	1.1
77	115572--115613	21	2	21	95	0	75	19	9	7	64	1.46
78	119531--119560	16	1.9	15	93	6	51	40	13	6	40	1.71
79	120690--120728	15	2.6	15	100	0	78	48	5	23	23	1.7
80	120842--121078	79	3	79	100	0	474	29	8	15	46	1.75
81	121566--121604	15	2.6	15	100	0	78	48	5	23	23	1.7
82	122444--122473	16	1.9	15	93	6	51	40	13	6	40	1.71
83	125061--125086	13	2	13	100	0	52	23	15	7	53	1.67
84	125603--125628	12	2.2	12	100	0	52	42	7	15	34	1.75
85	125962--126175	43	5.2	43	89	6	336	46	8	8	36	1.66
86	125962--126175	82	2.6	82	95	3	374	46	8	8	36	1.66
87	126557--126586	15	2	15	100	0	60	40	6	13	40	1.71
88	127190--127401	35	6.1	35	99	0	415	46	5	16	31	1.7
89	127407--127445	15	2.6	15	100	0	78	48	5	23	23	1.7
90	128562--128603	21	2	21	95	4	77	47	4	9	38	1.57
91	130662--130780	59	2	59	100	0	238	26	23	23	26	2
92	138207--138242	9	4	9	96	0	63	75	11	0	13	1.06
93	138237--138312	9	8.5	8	78	16	62	53	17	14	14	1.72
94	138203--138312	18	6.2	17	75	10	78	60	15	10	14	1.6
95	138219--138319	27	3.7	27	86	2	123	58	14	12	13	1.64
96	138254--138319	18	3.7	18	74	22	66	54	15	16	13	1.71
97	139668--139706	15	2.6	15	100	0	78	48	5	23	23	1.7
98	141623--141661	15	2.6	15	100	0	78	48	5	23	23	1.7
99	141775--141932	79	2	79	100	0	316	29	8	15	46	1.75
100	142420--142458	15	2.6	15	100	0	78	48	5	23	23	1.7
101	145469--145544	9	8.5	8	78	16	62	52	17	15	14	1.75
102	145460--145544	18	4.8	17	74	8	71	55	16	14	14	1.7
103	145486--145551	18	3.7	18	74	22	66	53	15	18	13	1.74
104	145460--145535	27	2.8	27	95	0	134	55	15	14	14	1.7
105	147071--147112	9	4.7	9	87	0	66	38	23	38	0	1.55
106	156308--156343	17	2.1	17	100	0	72	55	0	11	33	1.35
107	156511--156548	19	2	19	100	0	76	57	10	5	26	1.53
108	157461--157489	14	2.1	14	100	0	58	65	0	6	27	1.18
109	162331--162367	10	3.7	10	96	0	65	35	0	0	64	0.94
110	162377--162409	15	2.2	15	94	0	57	30	6	3	60	1.36
111	169062--169103	9	4.7	9	87	0	66	0	38	23	38	1.55
112	170630--170705	9	8.5	8	78	16	62	14	15	17	52	1.75
113	170639--170714	27	2.8	27	95	0	134	14	14	15	55	1.7
114	170630--170714	18	4.8	17	74	8	71	14	14	16	55	1.7
115	173010--173047	15	2.3	18	86	13	55	18	23	0	57	1.4
116	173716--173754	15	2.6	15	100	0	78	23	23	5	48	1.7
117	174242--174399	79	2	79	100	0	316	46	15	8	29	1.75
118	174513--174551	15	2.6	15	100	0	78	23	23	5	48	1.7
119	176468--176506	15	2.6	15	100	0	78	23	23	5	48	1.7

## Sheet: Carex littledalei
	Tandem repeat sequences in the chloroplast genome of Carex littledalei
	Indices	Period	Copy	Consensus	Percent	Percent	Score	A	C	G	T	Entropy
		Size	Number	Size	Matches	Indels						(0-2)
1	233--274	15	2.9	15	92	3	68	52	0	0	47	1
2	1945--1981	16	2.4	16	95	4	67	40	18	0	40	1.51
3	3411--3447	18	2.1	18	94	0	65	32	13	13	40	1.84
4	7056--7105	9	5.6	9	83	9	57	12	20	14	54	1.71
5	7053--7107	27	2	27	92	0	92	10	18	14	56	1.67
6	7154--7207	18	2.9	19	82	15	69	14	18	14	51	1.76
7	7182--7327	27	5.6	27	72	14	119	13	15	12	58	1.62
8	7230--7255	12	2.2	12	100	0	52	7	7	15	69	1.35
9	7167--7381	75	3	75	81	11	238	13	15	13	57	1.65
10	7178--7390	27	7.8	27	73	12	114	13	15	12	57	1.65
11	7356--7432	18	4.3	18	71	15	61	18	12	12	55	1.68
12	7242--7423	63	2.9	63	95	0	328	15	14	13	56	1.68
13	11153--11194	21	2	21	90	0	66	59	7	14	19	1.57
14	11924--11949	13	2	13	100	0	52	53	0	15	30	1.42
15	16020--16066	21	2.2	21	92	0	76	29	17	8	44	1.78
16	17531--17572	13	3.4	13	80	9	52	54	0	7	38	1.28
17	27811--27837	14	1.9	14	100	0	54	44	7	33	14	1.73
18	31220--31259	20	2	20	100	0	80	50	5	5	40	1.46
19	36415--36458	12	3.7	12	84	0	52	59	9	11	20	1.59
20	36407--36458	24	2.2	24	82	6	61	59	7	13	19	1.58
21	36687--36730	23	1.9	23	85	0	61	31	25	9	34	1.87
22	46914--46941	14	2	14	100	0	56	42	14	7	35	1.73
23	49038--49138	45	2.2	45	83	5	130	41	9	22	25	1.85
24	49120--49181	27	2.3	28	83	13	92	51	8	11	29	1.66
25	49147--49713	48	12.2	48	70	12	243	47	11	18	22	1.81
26	49195--49713	93	5.6	91	74	13	384	47	12	18	21	1.81
27	49436--49532	51	1.9	51	84	0	131	51	8	16	23	1.71
28	49205--49713	276	1.8	278	84	8	701	47	11	19	21	1.81
29	50400--50445	24	1.9	24	90	0	74	32	17	10	39	1.84
30	50821--50851	15	2.1	15	100	0	62	41	12	6	38	1.69
31	53004--53054	25	2	26	88	3	77	37	7	25	29	1.84
32	53111--53144	15	2.3	15	100	0	68	29	0	11	58	1.33
33	53326--53534	105	2	104	89	0	319	31	15	15	38	1.88
34	57696--57737	17	2.7	16	89	10	61	2	9	4	83	0.88
35	57697--57734	8	4.6	8	87	6	58	2	10	2	84	0.83
36	58150--58262	24	4.6	24	85	3	145	30	15	24	30	1.95
37	58150--58262	48	2.3	50	89	4	167	30	15	24	30	1.95
38	58370--58413	12	3.6	12	81	3	52	52	2	2	43	1.26
39	58458--58495	13	2.7	14	92	8	60	39	0	5	55	1.23
40	58461--58505	24	1.9	23	86	13	65	40	0	4	55	1.2
41	58458--58505	11	4.1	12	78	10	55	39	0	4	56	1.19
42	58527--58567	21	2	21	100	0	82	34	12	4	48	1.62
43	59037--59087	26	1.9	28	84	11	72	21	17	3	56	1.57
44	59652--59676	12	2.1	12	100	0	50	44	0	16	40	1.47
45	60373--60448	38	2	38	100	0	152	36	10	5	47	1.61
46	60621--60651	15	2.1	15	100	0	62	54	6	0	38	1.26
47	60820--60848	13	2.2	13	100	0	58	48	0	13	37	1.43
48	61809--61834	13	2	13	100	0	52	23	0	0	76	0.78
49	63569--63604	18	2	18	100	0	72	38	11	16	33	1.84
50	65097--65123	14	1.9	14	100	0	54	33	0	14	51	1.43
51	69275--69322	13	3.6	13	83	5	60	60	6	0	33	1.22
52	70292--70356	9	7.2	9	71	13	53	15	15	16	52	1.75
53	70292--70356	18	3.6	18	79	8	78	15	15	16	52	1.75
54	70292--70365	18	4.1	18	70	13	53	16	13	16	54	1.72
55	73676--73705	16	1.9	15	93	6	51	40	6	13	40	1.71
56	83232--83260	15	1.9	15	100	0	58	41	3	6	48	1.47
57	85935--85965	16	1.9	16	100	0	62	25	9	12	51	1.7
58	87792--87826	17	2.1	17	100	0	70	40	0	22	37	1.55
59	94112--94145	17	2	17	100	0	68	29	11	11	47	1.76
60	95407--95431	11	2.3	11	100	0	50	0	16	0	84	0.63
61	99742--99782	20	2	20	95	0	73	31	14	9	43	1.78
62	101444--101477	17	2	17	100	0	68	41	0	17	41	1.5
63	102195--102237	15	2.9	15	89	0	68	20	13	51	13	1.76
64	102269--102318	23	2.2	23	81	0	55	6	8	6	80	1.04
65	102294--102339	15	3.1	15	93	0	74	17	0	10	71	1.13
66	102297--102344	24	2	24	84	8	62	20	2	10	66	1.32
67	102300--102344	15	3	15	90	0	63	22	2	8	66	1.3
68	103366--103399	18	1.9	17	88	5	50	23	23	0	52	1.47
69	103368--103455	30	2.8	31	83	8	99	22	21	4	51	1.66
70	103386--103459	15	4.9	15	96	0	112	20	20	5	54	1.64
71	107005--107052	20	2.3	20	89	7	69	50	10	16	22	1.76
72	107721--107756	18	2	18	100	0	72	27	5	16	50	1.68
73	108598--109977	345	4	345	100	0	2760	40	15	20	23	1.9
74	111879--111928	24	2.1	24	100	0	100	40	8	8	44	1.63
75	112167--112210	15	2.9	15	100	0	88	61	4	13	20	1.5
76	112759--112801	21	2	21	100	0	86	41	20	18	18	1.9
77	113509--113552	15	2.9	15	100	0	88	61	4	13	20	1.5
78	114101--114143	21	2	21	100	0	86	41	20	18	18	1.9
79	114851--114894	15	2.9	15	100	0	88	61	4	13	20	1.5
80	115443--115485	21	2	21	100	0	86	41	20	18	18	1.9
81	116331--116377	24	2	24	86	0	67	38	6	12	42	1.69
82	119940--119965	13	2	13	100	0	52	23	15	7	53	1.67
83	121489--121546	27	2.1	27	87	0	80	27	13	15	43	1.85
84	121631--121703	18	4.1	18	78	7	85	52	17	13	16	1.75
85	121631--121703	36	2	36	86	5	103	52	17	13	16	1.75
86	122244--122357	58	2	58	98	0	219	35	17	13	34	1.89
87	122436--123128	140	4.9	139	71	13	609	45	9	16	28	1.79
88	122677--122790	58	2	58	98	0	219	35	17	13	34	1.89
89	122224--123282	433	2.4	433	99	0	2075	44	11	15	28	1.81
90	123110--123223	58	2	58	98	0	219	35	17	13	34	1.89
91	123243--123522	140	2	140	99	0	551	47	8	17	26	1.76
92	123504--123617	58	2	58	98	0	219	35	17	13	34	1.89
93	122869--123776	394	2.3	394	99	0	1800	43	10	15	30	1.81
94	123758--123871	58	2	58	98	0	219	35	17	13	34	1.89
95	123383--123929	254	2.2	254	99	0	1078	41	12	14	30	1.83
96	123910--123992	40	2	42	81	9	100	61	2	24	12	1.42
97	132772--133005	78	3	78	100	0	468	38	19	17	24	1.93
98	132928--133747	371	2.2	371	100	0	1640	34	18	16	30	1.92
99	133670--133903	78	3	78	100	0	468	38	19	17	24	1.93
100	134197--134430	78	3	78	100	0	468	38	19	17	24	1.93
101	135961--136433	156	3	156	99	0	937	23	20	14	41	1.89
102	136385--137165	114	7.1	103	89	6	988	20	29	17	32	1.95
103	136385--137158	222	3.5	222	100	0	1548	20	29	17	32	1.95
104	137632--137678	24	2	24	87	8	69	38	6	6	48	1.54
105	138006--138049	18	2.4	18	88	7	63	65	15	0	18	1.27
106	138625--138662	18	2.1	18	95	0	67	44	10	13	31	1.77
107	138844--138887	15	2.9	15	100	0	88	61	4	13	20	1.5
108	139436--139478	21	2	21	100	0	86	41	20	18	18	1.9
109	140187--140230	15	2.9	15	100	0	88	61	4	13	20	1.5
110	140779--140821	21	2	21	100	0	86	41	20	18	18	1.9
111	141530--141573	15	2.9	15	100	0	88	61	4	13	20	1.5
112	143084--143367	54	5.1	53	77	13	207	55	13	16	15	1.7
113	143126--143377	90	2.9	85	88	7	359	56	12	16	14	1.68
114	143180--143391	90	2.4	90	97	0	397	55	13	17	14	1.7
115	145144--145185	9	4.7	9	93	0	75	35	23	40	0	1.55

## Sheet: Carex lithophila
	Tandem repeat sequences in the chloroplast genome of Carex lithophila
	Indices	Period	Copy	Consensus	Percent	Percent	Score	A	C	G	T	Entropy
		Size	Number	Size	Matches	Indels						(0-2)
1	213--247	10	3.6	10	92	7	63	48	0	0	51	1
2	1385--1413	14	2	15	93	6	51	44	13	6	34	1.71
3	1919--1955	16	2.4	16	95	4	67	40	18	0	40	1.51
4	5055--5105	21	2.4	21	96	3	93	35	0	11	52	1.38
5	9163--9211	24	2	24	92	0	80	38	10	18	32	1.84
6	9898--10427	48	11.2	47	73	9	247	21	19	12	47	1.81
7	9915--10473	93	5.9	93	76	10	463	22	18	11	47	1.8
8	9984--10163	51	3.7	49	72	19	171	23	16	8	50	1.73
9	10080--10184	51	2.1	51	85	3	140	26	15	7	50	1.7
10	9898--10415	285	1.8	284	87	4	783	21	19	11	47	1.81
11	10439--10500	27	2.3	26	83	10	79	27	12	8	51	1.68
12	10482--10582	45	2.2	45	83	5	130	25	22	9	41	1.85
13	12681--12708	14	2	14	100	0	56	35	7	14	42	1.73
14	22822--22865	23	1.9	23	85	0	61	34	9	25	31	1.87
15	23111--23137	12	2.3	12	100	0	54	25	11	7	55	1.61
16	23807--23851	11	4.1	11	82	5	56	51	0	0	48	1
17	24651--24712	26	2.4	25	78	10	61	59	9	6	24	1.52
18	28299--28341	22	2	22	100	0	86	41	2	4	51	1.35
19	34502--34531	12	2.5	12	100	0	60	26	0	16	56	1.4
20	39171--39212	21	2	21	90	4	68	19	9	0	71	1.13
21	39887--39913	12	2.3	12	100	0	54	33	0	14	51	1.43
22	47847--47888	22	1.9	22	90	0	66	23	11	7	57	1.59
23	47912--47957	23	2	23	95	0	83	54	8	19	17	1.68
24	49232--49283	24	2.1	26	85	7	72	23	1	7	67	1.27
25	50298--50327	15	1.9	16	93	6	53	53	6	20	20	1.67
26	50779--50830	9	5.8	9	76	17	54	53	17	15	13	1.72
27	51641--51706	18	3.7	18	80	8	80	56	16	12	15	1.68
28	51765--51861	51	1.9	51	100	0	194	53	10	22	13	1.69
29	51826--51882	27	2.1	27	90	0	87	54	12	19	14	1.71
30	51855--51921	18	3.7	18	78	7	82	55	11	16	16	1.7
31	51819--51915	36	2.7	36	84	6	108	54	12	16	16	1.71
32	51937--51977	19	2	22	86	13	61	7	4	4	82	0.93
33	53297--53326	15	2	15	100	0	60	73	0	13	13	1.1
34	56173--56216	21	2.1	21	100	0	88	38	0	20	40	1.53
35	56516--56549	17	2	17	94	0	59	47	8	11	32	1.71
36	56990--57041	26	2	26	96	0	95	30	19	5	44	1.74
37	58025--58068	21	2.1	21	100	0	88	43	9	11	36	1.72
38	58619--58653	17	2.1	17	100	0	70	60	5	11	22	1.52
39	58842--59115	69	4	69	100	0	548	34	15	8	40	1.78
40	59417--59461	22	2	22	95	0	81	57	4	33	4	1.38
41	62478--62522	22	2	22	95	0	81	57	4	33	4	1.38
42	63844--63888	22	2	22	95	0	81	57	4	33	4	1.38
43	64520--64549	15	2	15	100	0	60	73	0	13	13	1.1
44	65958--65988	16	1.9	16	100	0	62	51	12	9	25	1.7
45	77503--77532	16	1.9	15	93	6	51	40	13	6	40	1.71
46	77859--77887	15	1.9	15	100	0	58	62	3	13	20	1.46
47	79451--79515	18	3.6	19	79	8	73	52	15	16	15	1.75
48	83929--83965	19	1.9	19	94	0	65	45	0	16	37	1.47
49	85196--85237	21	2	21	100	0	84	52	9	14	23	1.71
50	85365--85391	14	1.9	14	100	0	54	51	14	0	33	1.43
51	88641--88673	13	2.5	13	95	5	57	69	0	0	30	0.88
52	89223--89276	26	2.1	26	100	0	108	59	3	11	25	1.48
53	89227--89283	26	2.2	26	93	0	96	56	7	12	24	1.61
54	89235--89297	26	2.5	25	82	7	65	57	9	6	26	1.55
55	89768--89792	13	1.9	13	100	0	50	40	16	4	40	1.67
56	91998--92038	21	2	21	100	0	82	48	4	12	34	1.62
57	92332--92362	15	2.1	15	93	0	53	25	29	16	29	1.96
58	92347--92404	24	2.4	24	88	0	89	31	24	17	27	1.97
59	92359--92415	24	2.5	22	76	13	62	29	17	19	33	1.95
60	92915--92944	12	2.5	12	94	0	51	30	26	13	30	1.94
61	92876--93124	93	2.6	95	89	3	367	32	27	18	20	1.96
62	101346--101403	15	3.9	15	90	0	71	24	13	48	13	1.79
63	101434--101478	23	1.9	24	81	4	56	6	8	6	77	1.11
64	101460--101520	15	4.1	15	97	0	113	13	0	11	75	1.05
65	102585--102629	15	2.9	15	90	3	72	20	20	8	51	1.73
66	104365--104394	15	2	15	100	0	60	26	0	6	66	1.16
67	106199--106246	20	2.3	20	89	7	69	50	10	16	22	1.76
68	106767--106809	15	2.9	15	86	3	52	27	27	4	39	1.76
69	106915--106950	18	2	18	100	0	72	27	5	16	50	1.68
70	109858--110037	93	1.9	93	95	0	324	48	13	15	23	1.79
71	110108--110160	21	2.5	21	87	6	72	30	5	15	49	1.67
72	110407--110702	147	2	147	96	1	549	30	19	21	28	1.98
73	113236--113261	13	2	13	100	0	52	23	15	7	53	1.67
74	116980--117098	59	2	59	100	0	238	26	23	23	26	2
75	124007--124050	18	2.4	18	92	7	72	63	15	0	20	1.31
76	124626--124663	18	2.1	18	95	0	67	44	10	13	31	1.77
77	124784--125163	71	5.4	71	99	0	751	36	13	13	35	1.85
78	126487--126516	15	1.9	16	93	6	53	53	6	20	20	1.67
79	128039--128178	18	8.3	18	71	23	108	56	14	14	15	1.68
80	128039--128214	27	6.2	27	72	20	119	54	14	15	14	1.71
81	128048--128238	36	5.8	35	72	20	180	53	14	17	14	1.73
82	128136--128238	27	3.8	26	75	14	70	52	13	19	14	1.74
83	128048--128224	63	2.8	63	98	0	336	54	14	16	14	1.72
84	131430--131471	9	4.7	9	93	0	75	35	23	40	0	1.55
85	131718--131761	12	3.7	12	87	0	70	29	18	15	36	1.92
86	137729--137759	15	2	16	93	6	55	64	3	6	25	1.33
87	140489--140523	15	2.4	15	90	4	54	8	5	0	85	0.73
88	142190--142275	42	2	42	93	0	145	46	12	2	38	1.55
89	142688--142721	11	3	11	91	4	50	58	2	0	38	1.13
90	145283--145324	20	2	20	82	13	50	54	21	2	21	1.56
91	146112--146139	14	2	14	100	0	56	35	0	14	50	1.43
92	152206--152249	12	3.7	12	87	0	70	36	15	18	29	1.92
93	152496--152537	9	4.7	9	93	0	75	0	40	23	35	1.55
94	152483--152535	27	2	27	84	0	70	5	35	22	35	1.78
95	155729--155794	18	3.7	17	73	15	53	15	22	13	48	1.8
96	155733--155919	36	5.7	35	73	21	181	14	17	14	52	1.74
97	155744--155919	27	6.5	27	75	17	152	14	17	14	53	1.72
98	155789--155928	18	8.3	18	72	21	108	15	14	14	56	1.68
99	155743--155919	63	2.8	63	98	0	336	14	16	14	54	1.72
100	157451--157480	15	1.9	16	93	6	53	20	20	6	53	1.67
101	158804--159183	71	5.4	71	99	0	751	35	13	13	36	1.85
102	159304--159341	18	2.1	18	95	0	67	31	13	10	44	1.77
103	159917--159960	18	2.4	18	92	7	72	20	0	15	63	1.31
104	166869--166987	59	2	59	100	0	238	26	23	23	26	2
105	170706--170731	13	2	13	100	0	52	53	7	15	23	1.67
106	173265--173560	147	2	147	96	1	549	28	21	19	30	1.98
107	173807--173859	21	2.5	21	87	6	72	49	15	5	30	1.67
108	173930--174109	93	1.9	93	95	0	324	23	15	13	48	1.79
109	177017--177052	18	2	18	100	0	72	50	16	5	27	1.68
110	179573--179602	15	2	15	100	0	60	66	6	0	26	1.16
111	181339--181382	15	2.9	15	96	0	79	50	9	20	20	1.75

## Sheet: Carex siderosticta
	Tandem repeat sequences in the chloroplast genome of Carex siderosticta
	Indices	Period	Copy	Consensus	Percent	Percent	Score	A	C	G	T	Entropy
		Size	Number	Size	Matches	Indels						(0-2)
1	250--291	15	2.9	15	85	3	59	50	2	0	47	1.14
2	1424--1534	55	2	55	100	0	222	38	9	16	36	1.8
3	2008--2044	16	2.4	16	90	4	58	43	16	0	40	1.48
4	2088--2114	13	2.1	13	100	0	54	14	14	14	55	1.7
5	5706--5758	18	2.9	18	91	0	88	30	26	13	30	1.94
6	6396--6428	15	2.2	15	94	0	57	9	30	18	42	1.81
7	6430--6501	36	2	36	94	0	126	34	19	18	27	1.95
8	6664--6697	16	2.1	16	100	0	68	26	17	5	50	1.69
9	7164--7214	25	2	26	88	3	77	29	25	7	37	1.84
10	9777--9822	24	1.9	24	90	0	74	39	10	17	32	1.84
11	10509--10922	48	8.8	48	75	5	308	19	19	15	45	1.85
12	10684--11079	48	8.5	46	74	9	177	20	19	12	47	1.82
13	10525--11035	141	3.7	138	77	6	377	20	19	14	46	1.84
14	10509--10894	93	4.1	94	79	3	393	19	19	15	45	1.85
15	10632--11079	234	1.9	234	88	3	670	20	19	12	46	1.82
16	10854--11126	93	2.9	93	80	4	300	22	18	11	47	1.81
17	10574--11094	234	2.2	231	83	4	654	20	19	13	46	1.83
18	11098--11153	27	2.1	27	93	0	94	30	12	8	48	1.72
19	11135--11235	45	2.2	47	85	5	143	25	21	11	40	1.88
20	14553--14580	14	2	14	100	0	56	35	7	14	42	1.73
21	20764--20792	15	2	15	93	6	51	65	6	0	27	1.18
22	21429--21460	16	2	16	93	0	55	21	12	28	37	1.9
23	23193--23221	13	2.2	13	100	0	58	48	13	0	37	1.43
24	23913--23957	11	4	11	88	5	72	28	8	0	62	1.25
25	23913--23957	23	2	23	95	0	81	28	8	0	62	1.25
26	24930--24973	23	1.9	23	85	0	61	34	9	25	31	1.87
27	25900--25948	17	2.9	17	87	6	64	48	4	6	40	1.47
28	25942--25996	29	2	26	82	10	65	52	0	1	45	1.11
29	26825--26887	26	2.4	26	79	12	74	57	9	6	26	1.55
30	30426--30465	20	2	20	100	0	80	40	5	5	50	1.46
31	31156--31469	156	2	156	98	0	610	22	28	24	24	2
32	32250--32282	17	2	17	94	5	59	33	6	24	36	1.8
33	34062--34088	14	1.9	14	100	0	54	14	40	7	37	1.74
34	37620--37680	30	2	31	90	3	97	57	8	9	24	1.58
35	41487--41542	29	1.9	29	85	0	76	35	12	14	37	1.84
36	41767--41800	17	2	17	100	0	68	47	11	5	35	1.65
37	44513--44559	16	2.9	16	79	17	53	46	2	2	48	1.25
38	45611--45688	36	2.2	36	100	0	156	10	23	24	42	1.85
39	50906--50947	21	2	21	95	0	75	19	11	7	61	1.52
40	51031--51080	14	3.9	14	72	20	54	52	0	10	38	1.35
41	51035--51085	24	2.1	24	100	0	102	54	0	7	37	1.29
42	52915--52955	18	2.3	18	87	8	57	56	14	17	12	1.68
43	53063--53127	33	2	33	93	0	112	53	4	20	21	1.63
44	56842--56953	24	4.5	24	85	3	143	28	15	26	29	1.96
45	58283--58324	20	2.1	20	100	0	84	28	4	9	57	1.51
46	58289--58350	20	3	21	84	9	67	35	1	11	51	1.47
47	58327--58351	12	2.1	12	100	0	50	44	0	16	40	1.47
48	59438--59462	13	1.9	13	100	0	50	48	4	16	32	1.64
49	69478--69512	18	1.9	18	88	0	52	17	17	17	48	1.81
50	70230--70303	9	8.2	9	78	14	73	13	16	14	55	1.7
51	70230--70294	18	3.6	18	85	8	96	13	16	15	53	1.73
52	72290--72319	16	1.9	15	93	6	51	40	6	13	40	1.71
53	84578--84608	16	1.9	16	100	0	62	25	9	12	51	1.7
54	88988--89025	18	2.1	18	100	0	76	31	13	10	44	1.77
55	91241--91484	61	4	61	96	0	425	37	11	11	40	1.76
56	93312--93363	26	2	26	96	0	95	44	5	19	30	1.74
57	96947--97618	319	2.1	319	94	0	1193	30	19	16	33	1.94
58	99904--99945	21	2	21	100	0	84	28	14	4	52	1.62
59	99984--100021	19	2	19	100	0	76	63	0	10	26	1.27
60	101589--101633	15	3	15	96	0	81	22	17	46	13	1.83
61	102773--102819	15	3.1	15	93	0	76	17	21	2	59	1.47
62	106917--106959	15	2.9	15	86	3	52	27	27	4	39	1.76
63	107084--107119	18	2	18	100	0	72	27	5	16	50	1.68
64	109843--109900	27	2.1	27	84	6	73	29	13	15	41	1.86
65	109997--110241	18	13.6	18	79	16	278	55	14	16	13	1.69
66	109997--110226	36	6.4	36	90	5	342	55	14	16	13	1.7
67	109988--110241	27	9.4	26	76	14	207	55	14	15	13	1.69
68	112882--112920	15	2.6	15	91	0	69	58	5	15	20	1.55
69	113795--113836	21	2	21	100	0	84	19	14	14	52	1.75
70	113816--113945	51	2.5	51	98	0	251	28	20	16	35	1.94
71	116734--116759	13	2	13	100	0	52	23	15	7	53	1.67
72	118282--118339	27	2.1	27	87	0	80	27	13	15	43	1.85
73	118424--118496	18	4.1	18	78	7	85	52	17	13	16	1.75
74	118424--118496	36	2	36	86	5	103	52	17	13	16	1.75
75	119321--119372	21	2.5	21	83	0	68	44	9	26	19	1.81
76	119932--119973	21	2	21	100	0	84	19	14	14	52	1.75
77	119953--120133	51	3.5	51	99	0	353	28	20	16	34	1.94
78	120530--120568	15	2.6	15	95	0	69	56	5	17	20	1.6
79	122476--122667	23	8.3	23	92	2	305	29	0	14	56	1.38
80	124091--124398	18	17.1	17	78	18	247	56	13	16	13	1.68
81	124091--124398	36	8.1	36	80	13	305	56	13	16	13	1.68
82	124107--124383	81	3.4	81	95	2	495	55	13	16	14	1.68
83	124091--124392	45	6.7	45	80	14	233	55	13	16	13	1.69
84	124091--124398	81	3.8	81	91	5	126	56	13	16	13	1.68
85	124117--124338	45	5.3	45	82	13	264	56	13	16	13	1.68
86	134572--134609	18	2.1	18	95	0	67	44	10	13	31	1.77
87	135825--135868	15	2.9	15	93	0	79	59	4	15	20	1.54
88	138084--138110	9	3	9	100	0	54	33	22	44	0	1.53
89	143673--143699	13	2.1	13	100	0	54	70	7	22	0	1.12
90	144384--144414	14	2.2	14	94	0	53	45	3	3	48	1.34
91	144511--144544	15	2.3	15	94	0	59	61	2	5	29	1.34
92	148711--148767	30	1.9	30	92	0	96	17	29	29	22	1.97
93	149628--149663	11	3.2	11	88	4	54	58	2	0	38	1.13
94	149831--149859	14	2.1	14	100	0	58	34	0	13	51	1.42
95	150513--150544	16	2	16	93	0	55	34	6	3	56	1.4
96	150549--150586	18	2.1	19	90	9	62	34	7	0	57	1.28
97	150664--150700	17	2.1	18	90	5	58	24	13	5	56	1.58
98	152369--152410	20	2	20	82	13	50	54	21	2	21	1.56
99	153028--153074	21	2.3	21	96	3	87	38	4	4	53	1.4
100	154036--154062	13	2.1	13	100	0	54	0	22	7	70	1.12
101	159625--159651	9	3	9	100	0	54	0	44	22	33	1.53
102	161867--161910	15	2.9	15	93	0	79	20	15	4	59	1.54
103	163126--163163	18	2.1	18	95	0	67	31	13	10	44	1.77
104	173338--173644	36	8	36	80	13	303	13	16	13	56	1.68
105	173352--173585	45	5.6	45	79	20	285	13	16	13	56	1.67
106	173352--173628	81	3.4	81	95	2	495	14	16	13	55	1.68
107	173337--173618	45	6.3	44	73	22	232	13	16	13	56	1.67
108	173337--173653	18	17.6	18	75	14	253	13	16	13	56	1.68
109	175068--175259	23	8.3	23	92	2	305	56	14	0	29	1.38
110	177167--177205	15	2.6	15	95	0	69	20	17	5	56	1.6
111	177602--177782	51	3.5	51	99	0	353	34	16	20	28	1.94
112	177762--177803	21	2	21	100	0	84	52	14	14	19	1.75
113	178363--178414	21	2.5	21	83	0	68	19	26	9	44	1.81
114	179242--179311	18	3.9	18	79	7	88	17	12	18	51	1.76
115	179396--179453	27	2.1	27	87	0	80	43	15	13	27	1.85
116	180976--181001	13	2	13	100	0	52	53	7	15	23	1.67
117	183790--183919	51	2.5	51	98	0	251	35	16	20	28	1.94
118	183899--183940	21	2	21	100	0	84	52	14	14	19	1.75

## Sheet: Eleocharis cellosa
	Tandem repeat sequences in the chloroplast genome of Eleocharis cellosa
	Indices	Period	Copy	Consensus	Percent	Percent	Score	A	C	G	T	Entropy
		Size	Number	Size	Matches	Indels						(0-2)
1	6824--6869	21	2.2	22	88	11	71	36	8	10	43	1.71
2	8828--8887	24	2.4	24	80	8	66	56	5	11	26	1.55
3	12830--12871	20	2.1	20	90	0	66	38	2	4	54	1.34
4	22959--22988	15	2	15	93	0	51	16	13	6	63	1.5
5	23582--23705	9	13.8	9	76	9	128	10	15	21	52	1.72
6	23592--23705	18	6.3	18	85	2	149	10	14	21	52	1.72
7	23765--23799	18	2	17	94	5	61	5	17	2	74	1.14
8	24015--24069	18	3.1	18	91	0	83	10	25	12	50	1.73
9	24244--24347	51	2	51	100	0	208	34	17	13	34	1.89
10	25562--25604	19	2.3	18	92	7	77	32	4	11	51	1.59
11	26037--26062	12	2.2	12	100	0	52	53	7	15	23	1.67
12	26131--26166	18	2	18	100	0	72	27	22	5	44	1.75
13	36541--36582	12	3.2	13	81	18	59	66	0	7	26	1.17
14	36541--36584	15	3.1	15	87	12	67	68	0	6	25	1.14
15	39983--40039	27	2.1	27	86	0	78	19	7	5	68	1.33
16	40009--40042	12	2.8	12	90	0	50	17	5	5	70	1.28
17	39993--40053	27	2.3	27	83	8	72	16	8	4	70	1.29
18	45226--45265	20	2	20	100	0	80	35	10	15	40	1.8
19	45756--45785	15	2	15	100	0	60	13	6	20	60	1.55
20	52082--52118	18	2.1	18	90	10	58	16	10	0	72	1.1
21	54818--54855	18	2.1	18	100	0	76	44	10	15	28	1.8
22	56157--56207	16	2.9	18	83	13	54	13	9	0	76	1.02
23	56167--56207	20	2	21	86	13	59	12	9	0	78	0.98
24	56159--56204	23	2	22	87	4	65	13	8	0	78	0.97
25	56175--56207	16	2.1	15	94	5	57	12	9	0	78	0.95
26	56745--56793	23	2.1	23	92	0	80	40	12	18	28	1.86
27	60752--60803	23	2.3	24	87	9	74	38	9	11	40	1.74
28	61170--61195	12	2.2	12	100	0	52	92	0	0	7	0.39
29	61237--61275	20	2	20	89	0	60	41	10	5	43	1.61
30	61475--61508	17	2	17	94	0	59	52	8	17	20	1.71
31	65221--65252	15	2.1	15	94	0	55	65	0	9	25	1.22
32	66420--66459	20	2	20	100	0	80	25	15	30	30	1.95
33	71393--71424	15	2.1	15	94	0	55	53	6	9	31	1.58
34	74763--74787	12	2.1	12	100	0	50	40	0	8	52	1.31
35	75924--75966	21	2	22	86	9	61	65	11	6	16	1.46
36	75924--75969	23	2	23	83	8	58	65	10	8	15	1.47
37	77233--77448	27	8	27	74	4	96	37	25	15	21	1.93
38	77433--77465	17	1.9	17	93	0	57	42	30	15	12	1.83
39	82685--83255	48	12	48	84	3	690	21	17	14	45	1.84
40	83911--83937	12	2.3	12	100	0	54	25	7	7	59	1.51
41	107589--107620	16	2	16	100	0	64	31	18	0	50	1.48
42	117808--117852	18	2.5	18	82	17	58	42	11	11	35	1.76
43	119728--119774	24	2	24	91	0	76	55	10	12	21	1.67
44	119856--119884	14	2.1	14	100	0	58	55	0	17	27	1.42
45	120678--120797	60	2	60	96	0	222	31	15	18	35	1.91
46	124699--124733	17	2	18	94	5	63	17	8	17	57	1.64
47	128357--128432	38	2	38	100	0	152	10	28	2	57	1.45
48	131646--131765	60	2	60	96	0	222	31	15	18	35	1.91
49	134200--134230	13	2.4	13	100	0	62	35	12	0	51	1.4
50	139842--139880	17	2.3	17	95	0	69	64	17	5	12	1.46
51	139854--139897	21	2	22	86	4	63	68	18	2	11	1.3
52	141896--141941	23	2	23	95	0	83	63	13	8	15	1.52
53	150499--150550	26	2	25	82	10	61	55	5	9	28	1.55
54	164175--164220	23	2	23	95	0	83	15	8	13	63	1.52
55	166212--166255	21	2.1	21	82	0	52	13	4	13	68	1.36
56	166236--166274	17	2.3	17	95	0	69	12	5	17	64	1.46
57	171886--171916	13	2.4	13	100	0	62	51	0	12	35	1.4
58	174351--174470	60	2	60	96	0	222	35	18	15	31	1.91
59	177684--177759	38	2	38	100	0	152	57	2	28	10	1.45
60	181383--181417	17	2	18	94	5	63	57	17	8	17	1.64
61	185319--185438	60	2	60	96	0	222	35	18	15	31	1.91
62	186232--186260	14	2.1	14	100	0	58	27	17	0	55	1.42
63	186342--186388	24	2	24	91	0	76	21	12	10	55	1.67

## Sheet: Oryza sativa
	Tandem repeat sequences in the chloroplast genome of Oryza sativa
	Indices	Period	Copy	Consensus	Percent	Percent	Score	A	C	G	T	Entropy
		Size	Number	Size	Matches	Indels						(0-2)
1	6343--6379	17	2.2	17	90	0	56	40	21	0	37	1.54
2	15064--15193	69	1.9	69	85	3	181	28	15	26	30	1.96
3	17089--17117	14	2	15	93	6	51	75	0	17	6	1.01
4	17340--17371	15	2.1	16	94	5	57	12	18	0	68	1.2
5	24665--24705	21	2	21	90	0	64	29	24	14	31	1.95
6	26704--26765	21	3	21	70	0	61	43	14	29	12	1.83
7	26732--26856	21	6	21	70	10	85	42	15	25	16	1.87
8	26704--26856	42	3.6	42	84	3	166	42	14	26	16	1.86
9	26973--27002	12	2.5	12	100	0	60	43	13	36	6	1.7
10	26940--27026	45	1.9	45	86	4	122	39	14	35	10	1.81
11	53899--53935	18	2.1	18	100	0	74	48	5	10	35	1.61
12	57008--57041	16	2.1	16	100	0	68	23	8	5	61	1.47
13	57042--57075	16	2.1	17	94	5	61	61	5	5	26	1.42
14	61316--61342	13	2.1	13	100	0	54	70	14	0	14	1.17
15	65653--65773	21	5.8	21	89	0	143	40	27	4	27	1.77
16	66061--66119	21	2.8	21	75	10	66	44	25	11	18	1.84
17	76249--76295	18	2.6	18	89	0	67	19	23	17	40	1.91
18	76527--76588	18	3.6	18	74	12	67	6	17	1	74	1.11
19	76527--76589	17	3.6	17	71	16	58	6	17	1	74	1.1
20	78897--78934	19	2.1	18	85	14	51	13	36	0	50	1.42
21	79802--79898	45	2.2	45	84	1	133	21	15	14	48	1.8
22	84822--84893	16	4.4	16	65	25	51	33	11	15	40	1.82
23	84792--84893	50	2	50	98	0	195	35	11	14	38	1.83
24	130225--130326	50	2	50	98	0	195	38	14	11	35	1.83
