# Supplementary material for: Chloroplast genomes of four Carex species: Long repetitive sequences trigger dramatic changes in chloroplast genome structure
Source: Front Plant Sci. 2023 Jan 26;14:1100876. doi: 10.3389/fpls.2023.1100876 (PMC9911286; doi:10.3389/fpls.2023.1100876)
Supplement: Supplementary Table 6 — Simple Sequence Repeats (SSRs) in the chloroplast genome of four Carex species. [file Table_6.xlsx]

## Sheet: Carex breviculmis
SSRs in the chloroplast genome of Carex breviculmis
Chloroplast genome	SSR nr.	SSR type	SSR	size	start	end
Carex breviculmis	1	p2	(TA)5	10	1239	1248
Carex breviculmis	2	p3	(CTT)4	12	1934	1945
Carex breviculmis	3	p1	(A)10	10	4541	4550
Carex breviculmis	4	p2	(TA)7	14	4856	4869
Carex breviculmis	5	p3	(TTA)4	12	5960	5971
Carex breviculmis	6	p2	(TA)5	10	6002	6011
Carex breviculmis	7	p1	(A)14	14	7197	7210
Carex breviculmis	8	p2	(TA)5	10	7265	7274
Carex breviculmis	9	p4	(GTCT)3	12	9699	9710
Carex breviculmis	10	p4	(TAAA)3	12	11054	11065
Carex breviculmis	11	p1	(T)13	13	11094	11106
Carex breviculmis	12	p1	(A)10	10	12011	12020
Carex breviculmis	13	p2	(TA)12	24	12943	12966
Carex breviculmis	14	p2	(TA)5	10	15963	15972
Carex breviculmis	15	p4	(TAAT)4	16	19302	19317
Carex breviculmis	16	p1	(T)13	13	21353	21365
Carex breviculmis	17	p2	(AT)5	10	21749	21758
Carex breviculmis	18	p1	(T)14	14	21913	21926
Carex breviculmis	19	p1	(A)12	12	22201	22212
Carex breviculmis	20	p4	(TAAT)3	12	22297	22308
Carex breviculmis	21	p1	(A)10	10	22335	22344
Carex breviculmis	22	p1	(T)11	11	26094	26104
Carex breviculmis	23	p1	(A)12	12	26360	26371
Carex breviculmis	24	p1	(A)10	10	36996	37005
Carex breviculmis	25	p1	(T)16	16	37768	37783
Carex breviculmis	26	p1	(T)10	10	38751	38760
Carex breviculmis	27	p1	(A)10	10	40216	40225
Carex breviculmis	28	p1	(T)12	12	42255	42266
Carex breviculmis	29	p1	(A)11	11	52746	52756
Carex breviculmis	30	p1	(T)10	10	54870	54879
Carex breviculmis	31	p4	(GAAA)3	12	55888	55899
Carex breviculmis	32	p1	(T)10	10	56235	56244
Carex breviculmis	33	p1	(T)13	13	58749	58761
Carex breviculmis	34	p4	(ATTT)3	12	63535	63546
Carex breviculmis	35	p2	(TA)9	18	71514	71531
Carex breviculmis	36	p1	(A)11	11	73207	73217
Carex breviculmis	37	p2	(AT)5	10	73812	73821
Carex breviculmis	38	p2	(AT)5	10	73871	73880
Carex breviculmis	39	p1	(T)10	10	74073	74082
Carex breviculmis	40	p1	(A)14	14	74286	74299
Carex breviculmis	41	p1	(T)11	11	75527	75537
Carex breviculmis	42	p2	(TA)6	12	77005	77016
Carex breviculmis	43	p1	(A)13	13	77211	77223
Carex breviculmis	44	p1	(T)10	10	77636	77645
Carex breviculmis	45	p1	(A)10	10	79977	79986
Carex breviculmis	46	p1	(T)10	10	82484	82493
Carex breviculmis	47	p2	(AT)5	10	84863	84872
Carex breviculmis	48	p2	(TA)5	10	84874	84883
Carex breviculmis	49	p1	(A)11	11	85520	85530
Carex breviculmis	50	p4	(TTTC)3	12	86992	87003
Carex breviculmis	51	p3	(TCT)4	12	87296	87307
Carex breviculmis	52	p2	(AT)5	10	87539	87548
Carex breviculmis	53	p4	(TTTC)3	12	88567	88578
Carex breviculmis	54	p2	(TA)8	16	90708	90723
Carex breviculmis	55	p4	(TTTC)3	12	91681	91692
Carex breviculmis	56	p3	(TCT)4	12	91985	91996
Carex breviculmis	57	p2	(AT)5	10	92228	92237
Carex breviculmis	58	p1	(T)10	10	93708	93717
Carex breviculmis	59	p3	(ATA)4	12	96318	96329
Carex breviculmis	60	p4	(TATT)4	16	97914	97929
Carex breviculmis	61	p1	(T)11	11	98322	98332
Carex breviculmis	62	p1	(T)10	10	99408	99417
Carex breviculmis	63	p1	(T)12	12	100312	100323
Carex breviculmis	64	p4	(TTCT)3	12	100469	100480
Carex breviculmis	65	p1	(T)14	14	101769	101782
Carex breviculmis	66	p4	(ATCA)3	12	105767	105778
Carex breviculmis	67	p2	(TA)9	18	108629	108646
Carex breviculmis	68	p1	(A)15	15	111374	111388
Carex breviculmis	69	p1	(T)10	10	115480	115489
Carex breviculmis	70	p1	(T)11	11	116980	116990
Carex breviculmis	71	p4	(AGAA)3	12	117364	117375
Carex breviculmis	72	p1	(T)13	13	117383	117395
Carex breviculmis	73	p1	(T)12	12	117562	117573
Carex breviculmis	74	p1	(A)11	11	117661	117671
Carex breviculmis	75	p1	(T)12	12	118758	118769
Carex breviculmis	76	p1	(T)13	13	125277	125289
Carex breviculmis	77	p1	(A)10	10	126837	126846
Carex breviculmis	78	p1	(A)11	11	126858	126868
Carex breviculmis	79	p1	(T)14	14	128665	128678
Carex breviculmis	80	p1	(A)15	15	138765	138779
Carex breviculmis	81	p1	(A)10	10	140501	140510
Carex breviculmis	82	p2	(TA)6	12	144174	144185
Carex breviculmis	83	p2	(AT)5	10	146802	146811
Carex breviculmis	84	p1	(A)11	11	146927	146937
Carex breviculmis	85	p1	(A)16	16	146944	146959
Carex breviculmis	86	p2	(AG)5	10	149218	149227
Carex breviculmis	87	p1	(T)10	10	151124	151133
Carex breviculmis	88	p1	(A)10	10	155457	155466
Carex breviculmis	89	p1	(T)10	10	157005	157014
Carex breviculmis	90	p2	(AT)5	10	157453	157462
Carex breviculmis	91	p1	(A)10	10	161085	161094
Carex breviculmis	92	p1	(A)10	10	165041	165050
Carex breviculmis	93	p2	(TC)5	10	166946	166955
Carex breviculmis	94	p1	(T)16	16	169215	169230
Carex breviculmis	95	p1	(T)11	11	169237	169247
Carex breviculmis	96	p2	(TA)5	10	169362	169371
Carex breviculmis	97	p2	(TA)6	12	171989	172000
Carex breviculmis	98	p1	(T)10	10	175664	175673
Carex breviculmis	99	p1	(T)15	15	177395	177409
Carex breviculmis	100	p1	(A)14	14	187496	187509
Carex breviculmis	101	p1	(T)11	11	189306	189316
Carex breviculmis	102	p1	(T)10	10	189328	189337
Carex breviculmis	103	p1	(A)13	13	190885	190897
Carex breviculmis	104	p1	(A)12	12	197405	197416
Carex breviculmis	105	p1	(T)11	11	198503	198513
Carex breviculmis	106	p1	(A)12	12	198601	198612
Carex breviculmis	107	p1	(A)13	13	198779	198791
Carex breviculmis	108	p4	(TTCT)3	12	198799	198810
Carex breviculmis	109	p1	(A)11	11	199184	199194
Carex breviculmis	110	p1	(A)10	10	200685	200694
Carex breviculmis	111	p1	(T)15	15	204786	204800
Carex breviculmis	112	p2	(TA)9	18	207528	207545
Carex breviculmis	113	p4	(TGAT)3	12	210396	210407

## Sheet: Carex littledalei
SSRs in the chloroplast genome of Carex littledalei
Chloroplast genome	SSR nr.	SSR type	SSR	size	start	end
Carex littledalei	1	p2	(TA)5	10	1423	1432
Carex littledalei	2	p3	(CTT)4	12	2139	2150
Carex littledalei	3	p1	(T)10	10	3189	3198
Carex littledalei	4	p1	(A)10	10	4570	4579
Carex littledalei	5	p1	(T)10	10	6930	6939
Carex littledalei	6	p1	(T)10	10	10724	10733
Carex littledalei	7	p4	(GTCT)3	12	14463	14474
Carex littledalei	8	p4	(TAAA)3	12	15817	15828
Carex littledalei	9	p1	(T)13	13	15857	15869
Carex littledalei	10	p1	(A)10	10	16823	16832
Carex littledalei	11	p2	(TA)5	10	17565	17574
Carex littledalei	12	p1	(T)16	16	19845	19860
Carex littledalei	13	p4	(TAAT)3	12	20413	20424
Carex littledalei	14	p1	(A)11	11	20451	20461
Carex littledalei	15	p2	(AT)5	10	21707	21716
Carex littledalei	16	p1	(A)11	11	35164	35174
Carex littledalei	17	p1	(T)13	13	35921	35933
Carex littledalei	18	p1	(T)15	15	37682	37696
Carex littledalei	19	p1	(T)13	13	39569	39581
Carex littledalei	20	p1	(A)14	14	40550	40563
Carex littledalei	21	p4	(TTCA)3	12	45075	45086
Carex littledalei	22	p1	(A)10	10	49966	49975
Carex littledalei	23	p1	(T)10	10	52094	52103
Carex littledalei	24	p1	(A)11	11	52515	52525
Carex littledalei	25	p1	(T)14	14	53281	53294
Carex littledalei	26	p4	(GAAA)3	12	56061	56072
Carex littledalei	27	p1	(T)10	10	57728	57737
Carex littledalei	28	p2	(TA)7	14	58367	58380
Carex littledalei	29	p2	(AT)5	10	58382	58391
Carex littledalei	30	p2	(TA)5	10	58393	58402
Carex littledalei	31	p2	(TA)5	10	60624	60633
Carex littledalei	32	p2	(TA)5	10	60639	60648
Carex littledalei	33	p4	(TTCA)3	12	65252	65263
Carex littledalei	34	p1	(A)10	10	65737	65746
Carex littledalei	35	p1	(T)13	13	66158	66170
Carex littledalei	36	p2	(AT)5	10	66364	66373
Carex littledalei	37	p1	(T)10	10	66534	66543
Carex littledalei	38	p1	(A)11	11	67844	67854
Carex littledalei	39	p1	(T)10	10	67875	67884
Carex littledalei	40	p1	(A)14	14	69041	69054
Carex littledalei	41	p1	(T)11	11	69162	69172
Carex littledalei	42	p1	(A)10	10	69370	69379
Carex littledalei	43	p4	(TATC)3	12	78762	78773
Carex littledalei	44	p4	(TAAA)3	12	79679	79690
Carex littledalei	45	p4	(TTTC)3	12	86465	86476
Carex littledalei	46	p4	(TTTC)3	12	88070	88081
Carex littledalei	47	p3	(TCT)4	12	88384	88395
Carex littledalei	48	p2	(AT)5	10	88624	88633
Carex littledalei	49	p2	(TA)8	16	90211	90226
Carex littledalei	50	p1	(T)11	11	92564	92574
Carex littledalei	51	p1	(A)12	12	94397	94408
Carex littledalei	52	p2	(AT)6	12	94787	94798
Carex littledalei	53	p1	(T)11	11	99063	99073
Carex littledalei	54	p1	(T)10	10	99454	99463
Carex littledalei	55	p1	(T)13	13	100160	100172
Carex littledalei	56	p1	(T)11	11	101069	101079
Carex littledalei	57	p4	(TTCT)3	12	101233	101244
Carex littledalei	58	p1	(A)15	15	111087	111101
Carex littledalei	59	p1	(A)11	11	111180	111190
Carex littledalei	60	p1	(A)12	12	111867	111878
Carex littledalei	61	p1	(A)12	12	112162	112173
Carex littledalei	62	p1	(A)11	11	113505	113515
Carex littledalei	63	p1	(A)11	11	114847	114857
Carex littledalei	64	p1	(G)11	11	116166	116176
Carex littledalei	65	p1	(A)11	11	116181	116191
Carex littledalei	66	p1	(T)10	10	120162	120171
Carex littledalei	67	p1	(T)10	10	121191	121200
Carex littledalei	68	p3	(ATA)4	12	121270	121281
Carex littledalei	69	p1	(T)11	11	121296	121306
Carex littledalei	70	p2	(AT)5	10	125336	125345
Carex littledalei	71	p1	(T)10	10	135694	135703
Carex littledalei	72	p1	(T)10	10	137651	137660
Carex littledalei	73	p1	(T)11	11	137737	137747
Carex littledalei	74	p1	(T)10	10	137843	137852
Carex littledalei	75	p3	(ATA)4	12	138764	138775
Carex littledalei	76	p1	(A)13	13	138838	138850
Carex littledalei	77	p1	(A)12	12	140182	140193
Carex littledalei	78	p1	(A)12	12	141525	141536
Carex littledalei	79	p1	(A)10	10	142454	142463
Carex littledalei	80	p2	(AG)5	10	147026	147035
Carex littledalei	81	p1	(T)10	10	150859	150868
Carex littledalei	82	p1	(A)10	10	153358	153367
Carex littledalei	83	p1	(T)11	11	154873	154883
Carex littledalei	84	p2	(AT)6	12	157097	157108
Carex littledalei	85	p1	(A)10	10	158654	158663
Carex littledalei	86	p1	(A)10	10	159911	159920
Carex littledalei	87	p1	(A)10	10	160735	160744
Carex littledalei	88	p2	(TC)5	10	164567	164576
Carex littledalei	89	p1	(T)10	10	169140	169149
Carex littledalei	90	p1	(T)12	12	170067	170078
Carex littledalei	91	p1	(T)12	12	171410	171421
Carex littledalei	92	p1	(T)13	13	172753	172765
Carex littledalei	93	p3	(TAT)4	12	172828	172839
Carex littledalei	94	p1	(A)10	10	173751	173760
Carex littledalei	95	p1	(A)11	11	173856	173866
Carex littledalei	96	p1	(A)10	10	173943	173952
Carex littledalei	97	p1	(A)10	10	175900	175909
Carex littledalei	98	p2	(AT)5	10	186258	186267
Carex littledalei	99	p1	(A)11	11	190297	190307
Carex littledalei	100	p3	(TAT)4	12	190322	190333
Carex littledalei	101	p1	(A)10	10	190403	190412
Carex littledalei	102	p1	(A)10	10	191432	191441
Carex littledalei	103	p1	(T)11	11	195412	195422
Carex littledalei	104	p1	(C)11	11	195427	195437
Carex littledalei	105	p1	(T)11	11	196746	196756
Carex littledalei	106	p1	(T)11	11	198088	198098
Carex littledalei	107	p1	(T)12	12	199430	199441
Carex littledalei	108	p1	(T)12	12	199725	199736
Carex littledalei	109	p1	(T)11	11	200413	200423
Carex littledalei	110	p1	(T)15	15	200502	200516

## Sheet: Carex lithophila
SSRs in the chloroplast genome of Carex lithophila
Chloroplast genome	SSR nr.	SSR type	SSR	size	start	end
Carex lithophila	1	p3	(CTT)4	12	2130	2141
Carex lithophila	2	p1	(T)10	10	3180	3189
Carex lithophila	3	p1	(A)10	10	4745	4754
Carex lithophila	4	p1	(A)10	10	6255	6264
Carex lithophila	5	p1	(A)10	10	6346	6355
Carex lithophila	6	p1	(T)11	11	7102	7112
Carex lithophila	7	p1	(T)10	10	7596	7605
Carex lithophila	8	p1	(A)15	15	20002	20016
Carex lithophila	9	p1	(A)12	12	21730	21741
Carex lithophila	10	p1	(A)12	12	21866	21877
Carex lithophila	11	p1	(A)14	14	23619	23632
Carex lithophila	12	p5	(TAAAA)3	15	23854	23868
Carex lithophila	13	p1	(T)13	13	24387	24399
Carex lithophila	14	p5	(CAATA)3	15	24998	25012
Carex lithophila	15	p2	(TA)5	10	28305	28314
Carex lithophila	16	p2	(TA)5	10	28327	28336
Carex lithophila	17	p1	(T)13	13	35004	35016
Carex lithophila	18	p2	(AT)5	10	37785	37794
Carex lithophila	19	p3	(ATA)4	12	38134	38145
Carex lithophila	20	p1	(T)11	11	39065	39075
Carex lithophila	21	p1	(T)11	11	39178	39188
Carex lithophila	22	p1	(T)10	10	39200	39209
Carex lithophila	23	p1	(A)12	12	39669	39680
Carex lithophila	24	p1	(A)11	11	43161	43171
Carex lithophila	25	p4	(TTTA)3	12	43200	43211
Carex lithophila	26	p4	(AGAC)3	12	44550	44561
Carex lithophila	27	p2	(AT)5	10	46978	46987
Carex lithophila	28	p1	(T)12	12	47051	47062
Carex lithophila	29	p1	(A)19	19	47269	47287
Carex lithophila	30	p1	(T)10	10	47547	47556
Carex lithophila	31	p1	(T)11	11	48590	48600
Carex lithophila	32	p1	(A)10	10	48645	48654
Carex lithophila	33	p1	(T)14	14	51940	51953
Carex lithophila	34	p1	(A)11	11	54055	54065
Carex lithophila	35	p1	(A)11	11	55127	55137
Carex lithophila	36	p1	(A)12	12	56082	56093
Carex lithophila	37	p1	(A)12	12	58537	58548
Carex lithophila	38	p1	(A)12	12	58727	58738
Carex lithophila	39	p2	(AT)8	16	59838	59853
Carex lithophila	40	p2	(TA)5	10	61436	61445
Carex lithophila	41	p3	(AGA)4	12	61678	61689
Carex lithophila	42	p2	(AT)5	10	71931	71940
Carex lithophila	43	p4	(GATA)3	12	72437	72448
Carex lithophila	44	p1	(A)11	11	77258	77268
Carex lithophila	45	p1	(A)12	12	81345	81356
Carex lithophila	46	p1	(T)10	10	81457	81466
Carex lithophila	47	p1	(A)10	10	83897	83906
Carex lithophila	48	p2	(TA)6	12	84092	84103
Carex lithophila	49	p1	(A)11	11	84298	84308
Carex lithophila	50	p1	(T)10	10	84720	84729
Carex lithophila	51	p4	(AATG)3	12	85201	85212
Carex lithophila	52	p4	(AATG)3	12	85222	85233
Carex lithophila	53	p1	(A)10	10	86929	86938
Carex lithophila	54	p1	(T)12	12	89649	89660
Carex lithophila	55	p2	(TA)8	16	89966	89981
Carex lithophila	56	p2	(TA)5	10	90860	90869
Carex lithophila	57	p2	(AT)5	10	92165	92174
Carex lithophila	58	p2	(AT)7	14	92177	92190
Carex lithophila	59	p2	(TA)5	10	92192	92201
Carex lithophila	60	p1	(A)12	12	92821	92832
Carex lithophila	61	p2	(TA)8	16	94708	94723
Carex lithophila	62	p1	(T)10	10	94951	94960
Carex lithophila	63	p1	(T)10	10	95690	95699
Carex lithophila	64	p1	(T)10	10	96982	96991
Carex lithophila	65	p1	(T)10	10	98823	98832
Carex lithophila	66	p1	(T)11	11	99307	99317
Carex lithophila	67	p4	(TTCT)3	12	100378	100389
Carex lithophila	68	p4	(ATAA)3	12	100429	100440
Carex lithophila	69	p1	(T)10	10	101505	101514
Carex lithophila	70	p5	(TATTT)3	15	101797	101811
Carex lithophila	71	p1	(A)15	15	109231	109245
Carex lithophila	72	p1	(A)11	11	109324	109334
Carex lithophila	73	p1	(T)10	10	113459	113468
Carex lithophila	74	p1	(T)11	11	114490	114500
Carex lithophila	75	p1	(A)10	10	122885	122894
Carex lithophila	76	p1	(A)10	10	127404	127413
Carex lithophila	77	p2	(TA)5	10	131207	131216
Carex lithophila	78	p2	(AG)5	10	133231	133240
Carex lithophila	79	p1	(T)10	10	138181	138190
Carex lithophila	80	p5	(TTTAA)3	15	138239	138253
Carex lithophila	81	p1	(T)10	10	138923	138932
Carex lithophila	82	p4	(GAAA)3	12	141168	141179
Carex lithophila	83	p2	(AT)5	10	142567	142576
Carex lithophila	84	p1	(T)10	10	144343	144352
Carex lithophila	85	p2	(TC)5	10	150726	150735
Carex lithophila	86	p2	(TA)5	10	152751	152760
Carex lithophila	87	p1	(T)10	10	156554	156563
Carex lithophila	88	p1	(T)10	10	161073	161082
Carex lithophila	89	p1	(A)11	11	169467	169477
Carex lithophila	90	p1	(A)10	10	170499	170508
Carex lithophila	91	p1	(T)11	11	174633	174643
Carex lithophila	92	p1	(T)15	15	174722	174736

## Sheet: Carex siderosticta
SSRs in the chloroplast genome of Carex siderosticta
Chloroplast genome	SSR nr.	SSR type	SSR	size	start	end
Carex siderosticta	1	p2	(TA)5	10	1426	1435
Carex siderosticta	2	p2	(TA)5	10	1481	1490
Carex siderosticta	3	p1	(T)10	10	3269	3278
Carex siderosticta	4	p2	(TA)5	10	5170	5179
Carex siderosticta	5	p4	(ATCT)3	12	6672	6683
Carex siderosticta	6	p1	(T)10	10	10247	10256
Carex siderosticta	7	p1	(A)12	12	21984	21995
Carex siderosticta	8	p1	(A)10	10	23898	23907
Carex siderosticta	9	p2	(TA)5	10	23951	23960
Carex siderosticta	10	p1	(T)11	11	26539	26549
Carex siderosticta	11	p1	(T)11	11	37384	37394
Carex siderosticta	12	p2	(TA)5	10	40174	40183
Carex siderosticta	13	p1	(T)10	10	40527	40536
Carex siderosticta	14	p1	(T)11	11	41439	41449
Carex siderosticta	15	p1	(A)10	10	42061	42070
Carex siderosticta	16	p1	(A)10	10	42253	42262
Carex siderosticta	17	p2	(AT)6	12	44513	44524
Carex siderosticta	18	p1	(A)11	11	46225	46235
Carex siderosticta	19	p4	(TTTA)3	12	46264	46275
Carex siderosticta	20	p2	(AT)8	16	46393	46408
Carex siderosticta	21	p4	(AGAC)3	12	47613	47624
Carex siderosticta	22	p2	(AT)5	10	50043	50052
Carex siderosticta	23	p1	(A)13	13	50336	50348
Carex siderosticta	24	p4	(ATCA)3	12	50584	50595
Carex siderosticta	25	p5	(AATAT)3	15	51051	51065
Carex siderosticta	26	p1	(A)11	11	51407	51417
Carex siderosticta	27	p1	(T)12	12	52353	52364
Carex siderosticta	28	p1	(T)11	11	53046	53056
Carex siderosticta	29	p1	(T)11	11	53332	53342
Carex siderosticta	30	p1	(A)10	10	53432	53441
Carex siderosticta	31	p4	(GAAA)3	12	55014	55025
Carex siderosticta	32	p1	(T)12	12	56420	56431
Carex siderosticta	33	p2	(TA)5	10	57065	57074
Carex siderosticta	34	p2	(AT)7	14	57076	57089
Carex siderosticta	35	p4	(TTCA)3	12	64026	64037
Carex siderosticta	36	p1	(A)10	10	64511	64520
Carex siderosticta	37	p1	(T)12	12	64939	64950
Carex siderosticta	38	p2	(AT)5	10	65339	65348
Carex siderosticta	39	p1	(T)10	10	65356	65365
Carex siderosticta	40	p1	(T)15	15	68028	68042
Carex siderosticta	41	p1	(T)11	11	68362	68372
Carex siderosticta	42	p1	(A)10	10	70668	70677
Carex siderosticta	43	p4	(TATC)3	12	77375	77386
Carex siderosticta	44	p2	(AT)5	10	77889	77898
Carex siderosticta	45	p4	(AAAT)3	12	78300	78311
Carex siderosticta	46	p4	(TTTC)3	12	86113	86124
Carex siderosticta	47	p4	(TTTC)3	12	87392	87403
Carex siderosticta	48	p4	(TTTC)3	12	88671	88682
Carex siderosticta	49	p2	(AT)5	10	89242	89251
Carex siderosticta	50	p2	(TA)8	16	90828	90843
Carex siderosticta	51	p2	(AT)6	12	94544	94555
Carex siderosticta	52	p1	(T)17	17	98224	98240
Carex siderosticta	53	p4	(TTCT)3	12	100597	100608
Carex siderosticta	54	p1	(A)11	11	100803	100813
Carex siderosticta	55	p1	(T)24	24	101680	101703
Carex siderosticta	56	p5	(TATTT)3	15	101989	102003
Carex siderosticta	57	p1	(T)10	10	106344	106353
Carex siderosticta	58	p1	(A)10	10	108633	108642
Carex siderosticta	59	p1	(A)10	10	109196	109205
Carex siderosticta	60	p1	(A)15	15	112121	112135
Carex siderosticta	61	p1	(A)11	11	112214	112224
Carex siderosticta	62	p1	(A)13	13	113708	113720
Carex siderosticta	63	p1	(T)12	12	116956	116967
Carex siderosticta	64	p1	(T)15	15	117981	117995
Carex siderosticta	65	p3	(ATA)4	12	118065	118076
Carex siderosticta	66	p1	(A)13	13	119845	119857
Carex siderosticta	67	p1	(A)11	11	121216	121226
Carex siderosticta	68	p1	(A)10	10	136749	136758
Carex siderosticta	69	p2	(TA)6	12	137850	137861
Carex siderosticta	70	p2	(AT)5	10	138744	138753
Carex siderosticta	71	p2	(AG)5	10	139911	139920
Carex siderosticta	72	p1	(A)10	10	144473	144482
Carex siderosticta	73	p1	(T)10	10	145812	145821
Carex siderosticta	74	p2	(AT)5	10	149451	149460
Carex siderosticta	75	p1	(A)11	11	149898	149908
Carex siderosticta	76	p3	(TTA)4	12	150242	150253
Carex siderosticta	77	p1	(T)10	10	151429	151438
Carex siderosticta	78	p1	(T)10	10	153253	153262
Carex siderosticta	79	p1	(A)14	14	153343	153356
Carex siderosticta	80	p2	(TC)5	10	157814	157823
Carex siderosticta	81	p2	(AT)5	10	158982	158991
Carex siderosticta	82	p2	(TA)6	12	159874	159885
Carex siderosticta	83	p1	(T)10	10	160977	160986
Carex siderosticta	84	p1	(T)11	11	176509	176519
Carex siderosticta	85	p1	(T)13	13	177878	177890
Carex siderosticta	86	p3	(TAT)4	12	179659	179670
Carex siderosticta	87	p1	(A)15	15	179740	179754
Carex siderosticta	88	p1	(T)13	13	184015	184027
Carex siderosticta	89	p1	(T)11	11	185511	185521
Carex siderosticta	90	p1	(T)15	15	185600	185614
Carex siderosticta	91	p1	(T)10	10	188530	188539
Carex siderosticta	92	p1	(T)10	10	189093	189102
Carex siderosticta	93	p1	(A)10	10	191382	191391
