# Supplementary material for: Chloroplast genomes of four Carex species: Long repetitive sequences trigger dramatic changes in chloroplast genome structure
Source: Front Plant Sci. 2023 Jan 26;14:1100876. doi: 10.3389/fpls.2023.1100876 (PMC9911286; doi:10.3389/fpls.2023.1100876)
Supplement: Supplementary Table 7 — Statistics of partial gene losses (accD, clpP, etc.) in the chloroplast genomes of all species involved in this study. [file Table_7.xlsx]

## Sheet: Sheet1
Accession	Name	Family	accD	clpP	ycf1
NC_001320	Oryza sativa (Japonica Group)	Poaceae	-	651bp	-
NC_058998	Bolboschoenus planiculmis	Cyperaceae	-	-	-
NC_051510	Cyperus aromaticus	Cyperaceae	-	-	-
NC_047448	Eleocharis cellulosa	Cyperaceae	-	-	-
NC_061305	Gahnia tristis (Original annotation)	Cyperaceae	2247bp	609bp	5742bp
NC_036036	Hypolytrum nemorum	Cyperaceae	-	-	5964bp
NC_056187	Isolepis setacea	Cyperaceae	-	-	-
NC_061314	Scleria parvula (Original annotation)	Cyperaceae	2700bp	600bp	5487bp
ON920465	Carex siderosticta	Cyperaceae	-	-	-
KP751906	Carex siderosticta	Cyperaceae	-	-	-
OL674104	Carex alatauensis	Cyperaceae	-	-	-
OL674105	Carex capillifolia	Cyperaceae	-	-	-
ON920463	Carex littledalei	Cyperaceae	-	-	-
OL674107	Carex microglochin	Cyperaceae	-	-	-
MZ962720	Carex myosuroides	Cyperaceae	-	-	-
OL674108	Carex sargentiana	Cyperaceae	-	-	-
MT795185	Carex agglomerata	Cyperaceae	-	-	-
OP764679	Carex breviculmis	Cyperaceae	-	-	-
OK539703	Carex gibba (Original annotation)	Cyperaceae	1287bp	666bp	138bp
MZ846224	Carex laevissima (Original annotation)	Cyperaceae	366bp	1083bp	-
ON920464	Carex lithophila	Cyperaceae	-	-	-
KU238086	Carex neurocarpa	Cyperaceae	-	-	-
